# Supplementary material for: Transcriptome analysis reveals key genes involved in the regulation of nicotine biosynthesis at early time points after topping in tobacco (Nicotiana tabacum L.)
Source: BMC Plant Biol. 2020 Jan 20;20:30. doi: 10.1186/s12870-020-2241-9 (PMC6971868; doi:10.1186/s12870-020-2241-9)
Supplement: Supplementary file 7 — Additional file 7: Table S2. List of DEGs in roots after topping. [file 12870_2020_2241_MOESM7_ESM.xlsx]

## Sheet: sheet1
Table S2. list of DEGs in tobacco roots after ttopping
The log2 fold change of the FPKM values at each time point after topping to that of the sample at 0 h are shown, with significantly up-regulated and down-regulatd genes shown in red and green background respectively.
Gene ID	Subgenome Assignment	Tomato Description	Mean FPKMs at t=0	Log2FC
				0.5h	1h	3h	5h	8h	24h
Nitab4.5_0000002g0040	T	Laccase-13 IPR017761 Laccase	4.6599	1.15751	0.615544	0.434367	0.697014	0.768889	-1.21728				0.5h	1h	3h	5h	8h	24h
Nitab4.5_0000002g0160	T	CBL-interacting protein kinase 16 IPR002290 Serine_threonine protein kinase	3.23361	1.48336	0.307148	0.0449318	-1.60224	-2.37819	1.20789				Nitab4.5_0000002g0040	Nitab4.5_0000003g0200	Nitab4.5_0000003g0280	Nitab4.5_0000002g0160	Nitab4.5_0000002g0140	Nitab4.5_0000002g0040
Nitab4.5_0000003g0070	T	Hedgehog-interacting protein 1 (Fragment) IPR011041 Soluble quinoprotein glucose_sorbosone dehydrogenase	2.48898	-1.40938	-0.538572	0.688683	-0.578492	-1.68268	-0.0746856				Nitab4.5_0000002g0160	Nitab4.5_0000004g0140	Nitab4.5_0000003g0950	Nitab4.5_0000006g0100	Nitab4.5_0000002g0160	Nitab4.5_0000002g0160
Nitab4.5_0000003g0200	-	Unknown Protein	27.0701	-2.93622	-1.27857	-1.0765	-0.930475	-1.47963	-1.93413				Nitab4.5_0000003g0070	Nitab4.5_0000005g0090	Nitab4.5_0000006g0100	Nitab4.5_0000006g0440	Nitab4.5_0000003g0070	Nitab4.5_0000003g0060
Nitab4.5_0000004g0140	T	NA	1.22248	1.45147	1.66959	0.497271	0.353577	-0.98589	0.428897				Nitab4.5_0000003g0200	Nitab4.5_0000006g0090	Nitab4.5_0000008g0270	Nitab4.5_0000007g0150	Nitab4.5_0000003g0200	Nitab4.5_0000003g0200
Nitab4.5_0000005g0090	T	MYB transcription factor (Fragment) IPR006447 Myb-like DNA-binding region, SHAQKYF class	1.49816	3.17561	2.16517	-0.160667	-1.55007	-0.381606	2.38828				Nitab4.5_0000004g0140	Nitab4.5_0000006g0100	Nitab4.5_0000008g0860	Nitab4.5_0000007g0210	Nitab4.5_0000003g0420	Nitab4.5_0000005g0090
Nitab4.5_0000006g0090	-	Genomic DNA chromosome 3 P1 clone MSD21	0.809732	3.24942	2.74005	1.3781	0.214112	0.370711	0.0483276				Nitab4.5_0000005g0090	Nitab4.5_0000007g0320	Nitab4.5_0000013g0380	Nitab4.5_0000008g0010	Nitab4.5_0000005g0420	Nitab4.5_0000005g0420
Nitab4.5_0000006g0100	T	Glucose-6-phosphate_phosphate translocator 2 IPR004696 Tpt phosphate_phosphoenolpyruvate translocator	0.526348	2.9893	2.40531	4.34356	3.12165	4.46314	3.04371				Nitab4.5_0000006g0090	Nitab4.5_0000008g0270	Nitab4.5_0000013g0390	Nitab4.5_0000008g0030	Nitab4.5_0000006g0100	Nitab4.5_0000005g0580
Nitab4.5_0000008g0030	T	Glutathione S-transferase-like protein IPR004046 Glutathione S-transferase, C-terminal	23.5301	-1.87458	-0.696103	-0.550814	-1.72586	-1.45581	-1.71659				Nitab4.5_0000006g0100	Nitab4.5_0000008g0500	Nitab4.5_0000013g0470	Nitab4.5_0000008g0130	Nitab4.5_0000006g0530	Nitab4.5_0000006g0100
Nitab4.5_0000008g0180	T	Glutathione S-transferase-like protein IPR004046 Glutathione S-transferase, C-terminal	32.5538	-1.80167	-0.452154	-0.0159848	-1.08218	-1.36002	-1.36683				Nitab4.5_0000008g0030	Nitab4.5_0000008g0670	Nitab4.5_0000015g0360	Nitab4.5_0000008g0180	Nitab4.5_0000007g0210	Nitab4.5_0000006g0440
Nitab4.5_0000008g0210	-	Universal stress protein 1 IPR006016 UspA	260.518	-1.22768	-0.423244	-0.0789976	-0.869608	-1.28786	-0.221644				Nitab4.5_0000008g0180	Nitab4.5_0000008g0860	Nitab4.5_0000015g0370	Nitab4.5_0000008g0200	Nitab4.5_0000007g0320	Nitab4.5_0000006g0580
Nitab4.5_0000008g0270	T	class I heat shock protein IPR002068 Heat shock protein Hsp20	119.396	-2.10221	-3.14615	-4.2721	-1.44872	-2.68837	-6.90097				Nitab4.5_0000008g0210	Nitab4.5_0000008g0870	Nitab4.5_0000019g0100	Nitab4.5_0000008g0240	Nitab4.5_0000008g0030	Nitab4.5_0000008g0030
Nitab4.5_0000008g0640	T	3-oxo-5-alpha-steroid 4-dehydrogenase family protein expressed IPR016636 3-oxo-5-alpha-steroid 4-dehydrogenase IPR001104 3-oxo-5-alpha-steroid 4-dehydrogenase, C-terminal	8.66578	-1.4926	-0.711509	0.127269	0.250285	0.00262688	-0.659162				Nitab4.5_0000008g0270	Nitab4.5_0000009g0500	Nitab4.5_0000022g0430	Nitab4.5_0000008g0270	Nitab4.5_0000008g0180	Nitab4.5_0000008g0130
Nitab4.5_0000008g0670	-	Receptor like kinase, RLK	11.182	-1.77602	-1.40109	-0.786573	-0.918599	-1.40584	-2.55723				Nitab4.5_0000008g0640	Nitab4.5_0000015g0100	Nitab4.5_0000028g0320	Nitab4.5_0000014g0480	Nitab4.5_0000008g0200	Nitab4.5_0000008g0180
Nitab4.5_0000008g0840	T	Peptide transporter IPR000109 TGF-beta receptor, type I_II extracellular region	1.38238	-2.62777	-0.743062	0.441547	-0.835811	-1.627	0.853962				Nitab4.5_0000008g0670	Nitab4.5_0000015g0330	Nitab4.5_0000028g0460	Nitab4.5_0000015g0020	Nitab4.5_0000008g0210	Nitab4.5_0000008g0270
Nitab4.5_0000008g0860	T	Hydroxycinnamoyl transferase IPR003480 Transferase	26.6394	1.43587	1.13493	-1.02608	-0.0446534	0.416895	-0.19385				Nitab4.5_0000008g0840	Nitab4.5_0000021g0010	Nitab4.5_0000030g0070	Nitab4.5_0000015g0370	Nitab4.5_0000008g0270	Nitab4.5_0000008g0500
Nitab4.5_0000008g0870	T	Hydroxycinnamoyl transferase IPR003480 Transferase	16.6897	1.60573	1.23923	-0.537082	0.368725	0.785817	0.0635547				Nitab4.5_0000008g0860	Nitab4.5_0000021g0120	Nitab4.5_0000032g0010	Nitab4.5_0000016g0360	Nitab4.5_0000008g0670	Nitab4.5_0000008g0670
Nitab4.5_0000009g0270	T	Cation-efflux pump fieF IPR002524 Cation efflux protein	13.503	1.22436	0.24837	0.442995	0.346087	0.917311	0.141721				Nitab4.5_0000008g0870	Nitab4.5_0000022g0430	Nitab4.5_0000033g0360	Nitab4.5_0000019g0100	Nitab4.5_0000009g0310	Nitab4.5_0000008g0820
Nitab4.5_0000009g0350	T	Cytochrome P450	4.37981	-2.36908	-1.10387	-0.0429225	-0.7856	-0.484507	0.0329786				Nitab4.5_0000009g0270	Nitab4.5_0000023g0450	Nitab4.5_0000034g0250	Nitab4.5_0000021g0010	Nitab4.5_0000010g0180	Nitab4.5_0000010g0180
Nitab4.5_0000009g0500	T	Expansin-like protein IPR007112 Expansin 45, endoglucanase-like IPR007117 Pollen allergen_expansin, C-terminal	22.3827	1.72073	1.32748	-0.013708	0.0315063	-0.485638	0.242293				Nitab4.5_0000009g0350	Nitab4.5_0000025g0260	Nitab4.5_0000038g0140	Nitab4.5_0000021g0570	Nitab4.5_0000010g0210	Nitab4.5_0000010g0190
Nitab4.5_0000010g0130	T	Beta-D-glucosidase IPR001764 Glycoside hydrolase, family 3, N-terminal	27.2198	1.23221	0.389071	0.370644	0.111054	0.54823	0.661911				Nitab4.5_0000009g0500	Nitab4.5_0000025g0340	Nitab4.5_0000040g0070	Nitab4.5_0000022g0430	Nitab4.5_0000012g0130	Nitab4.5_0000010g0210
Nitab4.5_0000010g0180	S	Cytochrome P450	25.5513	1.87489	0.400406	0.524347	0.533795	1.44232	1.92178				Nitab4.5_0000010g0130	Nitab4.5_0000026g0030	Nitab4.5_0000040g0110	Nitab4.5_0000025g0180	Nitab4.5_0000013g0380	Nitab4.5_0000013g0380
Nitab4.5_0000010g0210	T	Binding protein IPR011990 Tetratricopeptide-like helical	5.75124	1.1561	0.87573	0.90279	0.981809	1.26042	1.19798				Nitab4.5_0000010g0180	Nitab4.5_0000027g0550	Nitab4.5_0000040g0270	Nitab4.5_0000026g0020	Nitab4.5_0000013g0390	Nitab4.5_0000013g0390
Nitab4.5_0000013g0470	T	Purine permease family protein IPR004853 Protein of unknown function DUF250	5.71361	1.76858	0.707713	1.42737	0.43998	0.465643	-0.17085				Nitab4.5_0000010g0210	Nitab4.5_0000028g0320	Nitab4.5_0000043g0270	Nitab4.5_0000026g0030	Nitab4.5_0000015g0360	Nitab4.5_0000015g0050
Nitab4.5_0000014g0440	T	Ninja-family protein Os03g0214200 IPR012463 Protein of unknown function DUF1675	1.76948	3.29092	1.24916	0.115145	-0.276301	0.0456681	0.056534				Nitab4.5_0000013g0470	Nitab4.5_0000028g0350	Nitab4.5_0000043g0330	Nitab4.5_0000028g0170	Nitab4.5_0000015g0370	Nitab4.5_0000015g0360
Nitab4.5_0000015g0050	T	Receptor-like protein kinase IPR002290 Serine_threonine protein kinase	2.94521	1.19893	0.170948	-0.538746	-0.722613	-0.733016	-1.2063				Nitab4.5_0000014g0440	Nitab4.5_0000029g0210	Nitab4.5_0000044g0100	Nitab4.5_0000028g0320	Nitab4.5_0000016g0360	Nitab4.5_0000015g0370
Nitab4.5_0000015g0100	T	Homeobox leucine zipper protein IPR001356 Homeobox	4.09493	-3.38915	-2.60174	-0.647895	0.39169	-0.381	0.124213				Nitab4.5_0000015g0050	Nitab4.5_0000030g0450	Nitab4.5_0000045g0110	Nitab4.5_0000029g0210	Nitab4.5_0000019g0100	Nitab4.5_0000015g0380
Nitab4.5_0000015g0330	T	Pyruvate kinase family protein IPR001697 Pyruvate kinase	2.81442	1.68126	1.4357	0.0533001	-0.557361	-0.514188	0.992214				Nitab4.5_0000015g0100	Nitab4.5_0000033g0300	Nitab4.5_0000046g0200	Nitab4.5_0000031g0070	Nitab4.5_0000019g0160	Nitab4.5_0000016g0160
Nitab4.5_0000015g0370	S	Nuclear movement protein nudc IPR017447 CS	5.52691	-2.07383	-1.31258	-1.76609	-2.33145	-2.76519	-2.47086				Nitab4.5_0000015g0330	Nitab4.5_0000033g0360	Nitab4.5_0000048g0070	Nitab4.5_0000033g0360	Nitab4.5_0000021g0120	Nitab4.5_0000019g0100
Nitab4.5_0000016g0360	T	MYB-CC type transfactor IPR006447 Myb-like DNA-binding region, SHAQKYF class	7.06186	-1.21332	-0.827546	-0.0510693	-1.19397	-1.06318	-0.292731				Nitab4.5_0000015g0370	Nitab4.5_0000034g0220	Nitab4.5_0000050g0270	Nitab4.5_0000034g0020	Nitab4.5_0000021g0200	Nitab4.5_0000021g0090
Nitab4.5_0000019g0060	T	Glucan endo-1 3-beta-glucosidase 6 IPR013781 Glycoside hydrolase, subgroup, catalytic core	12.1565	-1.03007	-0.492238	0.100444	0.380935	0.113662	-0.21213				Nitab4.5_0000016g0360	Nitab4.5_0000036g0010	Nitab4.5_0000052g0250	Nitab4.5_0000034g0150	Nitab4.5_0000021g0470	Nitab4.5_0000021g0470
Nitab4.5_0000019g0100	T	Rhomboid domain-containing protein 1 IPR002610 Peptidase S54, rhomboid	34.6231	-1.86048	-0.786375	-2.26211	-2.73535	-3.05059	-2.84933				Nitab4.5_0000019g0060	Nitab4.5_0000037g0360	Nitab4.5_0000053g0180	Nitab4.5_0000034g0220	Nitab4.5_0000021g0570	Nitab4.5_0000021g1030
Nitab4.5_0000020g0330	T	Peroxiredoxin IPR000866 Alkyl hydroperoxide reductase_ Thiol specific antioxidant_ Mal allergen	68.4504	-1.11647	-0.635204	-0.373461	-0.114935	-0.175395	-0.582368				Nitab4.5_0000019g0100	Nitab4.5_0000038g0180	Nitab4.5_0000055g0250	Nitab4.5_0000036g0350	Nitab4.5_0000022g0430	Nitab4.5_0000023g0740
Nitab4.5_0000021g0060	T	Copper-translocating P-type ATPase IPR006121 Heavy metal transport_detoxification protein	32.4456	1.23679	0.113813	0.216063	-0.271404	-0.163526	-0.97893				Nitab4.5_0000020g0330	Nitab4.5_0000040g0250	Nitab4.5_0000059g0310	Nitab4.5_0000037g0140	Nitab4.5_0000023g0340	Nitab4.5_0000025g0190
Nitab4.5_0000021g0200	T	DUF599 family protein IPR006747 Protein of unknown function DUF599	7.22701	-2.88388	-0.275232	-0.745346	-1.05939	-1.56359	-0.380522				Nitab4.5_0000021g0060	Nitab4.5_0000041g0020	Nitab4.5_0000061g0270	Nitab4.5_0000037g0340	Nitab4.5_0000025g0180	Nitab4.5_0000025g0290
Nitab4.5_0000021g0720	-	Cinnamoyl-CoA reductase-like protein-binding domain	1.50039	2.72935	0.292773	0.343335	0.642246	0.281474	0.694502				Nitab4.5_0000021g0200	Nitab4.5_0000043g0270	Nitab4.5_0000064g0080	Nitab4.5_0000038g0170	Nitab4.5_0000025g0290	Nitab4.5_0000026g0030
Nitab4.5_0000021g0930	T	RNA polymerase sigma-70 factor IPR013325 RNA polymerase sigma factor, region 2	1.43353	1.70571	0.177456	0.540446	0.0964732	0.457237	0.0879756				Nitab4.5_0000021g0720	Nitab4.5_0000043g0290	Nitab4.5_0000069g0230	Nitab4.5_0000040g0110	Nitab4.5_0000026g0030	Nitab4.5_0000026g0110
Nitab4.5_0000023g0450	T	NA	0.861267	1.38153	1.80526	0.491847	-0.0554625	0.405242	0.694117				Nitab4.5_0000021g0930	Nitab4.5_0000044g0100	Nitab4.5_0000069g0390	Nitab4.5_0000040g0250	Nitab4.5_0000027g0110	Nitab4.5_0000028g0320
Nitab4.5_0000023g0680	T	Calcium-dependent protein kinase 8 IPR002290 Serine_threonine protein kinase	4.81223	1.04827	0.503844	0.279609	0.347357	0.547302	0.342687				Nitab4.5_0000023g0450	Nitab4.5_0000046g0020	Nitab4.5_0000069g0590	Nitab4.5_0000040g0270	Nitab4.5_0000028g0320	Nitab4.5_0000029g0110
Nitab4.5_0000023g0740	T	Receptor kinase IPR002290 Serine_threonine protein kinase	4.03663	-1.03046	-0.483059	-0.74805	-0.826775	-0.79786	-1.21174				Nitab4.5_0000023g0680	Nitab4.5_0000048g0080	Nitab4.5_0000070g0110	Nitab4.5_0000041g0020	Nitab4.5_0000029g0210	Nitab4.5_0000030g0070
Nitab4.5_0000025g0180	T	DUF599 family protein IPR006747 Protein of unknown function DUF599	44.9137	-1.2473	-0.446194	0.255585	-1.10593	-2.11861	0.707734				Nitab4.5_0000023g0740	Nitab4.5_0000057g0160	Nitab4.5_0000070g0130	Nitab4.5_0000043g0270	Nitab4.5_0000031g0070	Nitab4.5_0000030g0350
Nitab4.5_0000025g0260	T	Cytochrome P450	8.50935	-1.32825	-1.47717	-0.417292	-1.09118	-0.766541	0.0919577				Nitab4.5_0000025g0180	Nitab4.5_0000058g0120	Nitab4.5_0000070g0190	Nitab4.5_0000045g0110	Nitab4.5_0000031g0370	Nitab4.5_0000030g0450
Nitab4.5_0000025g0560	T	ApaG IPR007474 ApaG	5.30286	-1.8832	-1.31675	-0.352102	0.0827198	-0.616611	-1.13103				Nitab4.5_0000025g0260	Nitab4.5_0000059g0320	Nitab4.5_0000074g0100	Nitab4.5_0000046g0200	Nitab4.5_0000031g0400	Nitab4.5_0000031g0370
Nitab4.5_0000026g0020	T	Glutathione S-transferase 12 IPR004045 Glutathione S-transferase, N-terminal	84.1753	-1.07303	0.187506	0.139477	-1.19693	-0.310394	-0.0130722				Nitab4.5_0000025g0560	Nitab4.5_0000063g0340	Nitab4.5_0000078g0160	Nitab4.5_0000049g0180	Nitab4.5_0000031g0420	Nitab4.5_0000031g0400
Nitab4.5_0000026g0030	T	Glutathione S-transferase 12 IPR004045 Glutathione S-transferase, N-terminal	33.8909	-2.3336	-1.46526	-0.959945	-2.16597	-2.06973	-2.5213				Nitab4.5_0000026g0020	Nitab4.5_0000067g0120	Nitab4.5_0000080g0010	Nitab4.5_0000051g0380	Nitab4.5_0000031g0470	Nitab4.5_0000031g0420
Nitab4.5_0000026g0280	T	AAA-ATPase IPR003959 ATPase, AAA-type, core	22.3659	-1.26707	-0.429095	-0.269481	-0.757898	-0.308574	-0.850593				Nitab4.5_0000026g0030	Nitab4.5_0000068g0290	Nitab4.5_0000085g0060	Nitab4.5_0000053g0180	Nitab4.5_0000032g0400	Nitab4.5_0000032g0460
Nitab4.5_0000027g0190	T	Cytochrome P450	133.549	-1.33086	-1.08419	0.195425	-0.447725	-0.949195	1.06495				Nitab4.5_0000026g0280	Nitab4.5_0000070g0110	Nitab4.5_0000090g0240	Nitab4.5_0000055g0100	Nitab4.5_0000033g0360	Nitab4.5_0000033g0370
Nitab4.5_0000027g0550	T	BZip transcription factor IPR011616 bZIP transcription factor, bZIP-1	2.68161	2.0141	1.65197	-1.21283	-0.978891	-2.48856	1.04812				Nitab4.5_0000027g0190	Nitab4.5_0000076g0060	Nitab4.5_0000101g0120	Nitab4.5_0000059g0320	Nitab4.5_0000034g0150	Nitab4.5_0000036g0030
Nitab4.5_0000028g0170	T	Blue copper protein (Fragment) IPR003245 Plastocyanin-like	29.3699	-1.66282	-0.829389	0.375533	-1.15645	-0.81247	-0.46053				Nitab4.5_0000027g0550	Nitab4.5_0000081g0170	Nitab4.5_0000102g0010	Nitab4.5_0000061g0010	Nitab4.5_0000034g0220	Nitab4.5_0000036g0190
Nitab4.5_0000028g0320	T	TPR domain protein IPR011990 Tetratricopeptide-like helical	9.46544	2.88794	1.41853	1.42838	1.62338	1.54986	2.50136				Nitab4.5_0000028g0170	Nitab4.5_0000082g0170	Nitab4.5_0000102g0080	Nitab4.5_0000062g0220	Nitab4.5_0000035g0230	Nitab4.5_0000037g0360
Nitab4.5_0000028g0350	T	SCF E3 ubiquitin ligase complex F-box protein grrA IPR006553 Leucine-rich repeat, cysteine-containing subtype	64.2517	2.03571	1.56718	-0.132723	-0.160976	-0.303454	-0.0302503				Nitab4.5_0000028g0320	Nitab4.5_0000084g0170	Nitab4.5_0000106g0360	Nitab4.5_0000063g0110	Nitab4.5_0000036g0030	Nitab4.5_0000040g0270
Nitab4.5_0000029g0210	T	Low affinity zinc transporter IPR004698 Zinc_iron permease, fungal and plant	55.6324	-2.00059	-1.15084	0.226229	-1.33114	-2.81054	-0.070471				Nitab4.5_0000028g0350	Nitab4.5_0000085g0060	Nitab4.5_0000108g0050	Nitab4.5_0000068g0040	Nitab4.5_0000037g0360	Nitab4.5_0000041g0020
Nitab4.5_0000029g0260	T	GRAS family transcription factor IPR005202 GRAS transcription factor	1.31848	1.20208	-0.0190148	0.192443	0.51671	0.363686	-0.408301				Nitab4.5_0000029g0210	Nitab4.5_0000097g0190	Nitab4.5_0000109g0350	Nitab4.5_0000068g0130	Nitab4.5_0000038g0160	Nitab4.5_0000043g0270
Nitab4.5_0000030g0450	T	ABC transporter G family member 14 IPR013525 ABC-2 type transporter	25.7837	-1.62681	-1.18508	-0.271516	-0.52969	-0.568122	1.13301				Nitab4.5_0000029g0260	Nitab4.5_0000099g0080	Nitab4.5_0000110g0080	Nitab4.5_0000068g0400	Nitab4.5_0000040g0270	Nitab4.5_0000044g0100
Nitab4.5_0000032g0460	-	Unknown Protein IPR006706 Extensin-like region	61.9456	-1.69232	-0.305538	0.308129	-0.238922	-0.837935	1.06776				Nitab4.5_0000030g0450	Nitab4.5_0000099g0200	Nitab4.5_0000115g0140	Nitab4.5_0000069g0230	Nitab4.5_0000041g0300	Nitab4.5_0000044g0260
Nitab4.5_0000033g0300	T	Inositol 1 4 5-trisphosphate 5-phosphatase-like protein IPR000300 Inositol polyphosphate related phosphatase	3.96141	-4.71971	-3.00284	0.0954051	-0.0495595	-1.28472	-0.589674				Nitab4.5_0000032g0460	Nitab4.5_0000101g0120	Nitab4.5_0000116g0120	Nitab4.5_0000069g0390	Nitab4.5_0000043g0270	Nitab4.5_0000045g0110
Nitab4.5_0000033g0310	-	NA	0.794112	-12.9553	-1.87329	-0.0168811	-1.92627	-2.55088	-0.813825				Nitab4.5_0000033g0300	Nitab4.5_0000102g0080	Nitab4.5_0000116g0410	Nitab4.5_0000070g0110	Nitab4.5_0000044g0620	Nitab4.5_0000046g0200
Nitab4.5_0000033g0360	T	UPF0497 membrane protein 17 IPR006702 Uncharacterised protein family UPF0497, trans-membrane plant	44.6887	1.16972	1.66487	1.41822	1.84255	2.06453	0.0470111				Nitab4.5_0000033g0310	Nitab4.5_0000102g0140	Nitab4.5_0000118g0060	Nitab4.5_0000071g0010	Nitab4.5_0000045g0110	Nitab4.5_0000048g0210
Nitab4.5_0000034g0020	T	Nodulin MtN21 family protein IPR000620 Protein of unknown function DUF6, transmembrane	5.64906	-2.777	-0.129225	-0.282153	-3.24663	-1.45682	-0.818104				Nitab4.5_0000033g0360	Nitab4.5_0000105g0200	Nitab4.5_0000119g0120	Nitab4.5_0000073g0500	Nitab4.5_0000048g0210	Nitab4.5_0000052g0250
Nitab4.5_0000036g0190	T	Squalene monooxygenase IPR013698 Squalene epoxidase	6.97004	-1.32693	-0.702285	0.419329	0.380533	-0.476127	1.2055				Nitab4.5_0000034g0020	Nitab4.5_0000105g0290	Nitab4.5_0000123g0490	Nitab4.5_0000075g0240	Nitab4.5_0000049g0180	Nitab4.5_0000053g0180
Nitab4.5_0000037g0140	T	UDP-glucosyltransferase family 1 protein IPR002213 UDP-glucuronosyl_UDP-glucosyltransferase	8.93267	-1.46384	-0.951663	-0.561888	-1.01617	-0.869296	-0.683511				Nitab4.5_0000036g0190	Nitab4.5_0000108g0460	Nitab4.5_0000129g0310	Nitab4.5_0000078g0010	Nitab4.5_0000052g0160	Nitab4.5_0000055g0100
Nitab4.5_0000037g0230	-	Unknown Protein IPR010800 Glycine rich	2.04109	-14.3171	1.50479	1.61848	0.577308	-1.10232	-0.201477				Nitab4.5_0000037g0140	Nitab4.5_0000109g0340	Nitab4.5_0000130g0140	Nitab4.5_0000078g0290	Nitab4.5_0000052g0250	Nitab4.5_0000055g0250
Nitab4.5_0000037g0280	T	Unknown Protein IPR010800 Glycine rich	164.536	-1.24337	-0.236875	0.344798	-0.560684	-0.527596	0.137161				Nitab4.5_0000037g0230	Nitab4.5_0000116g0120	Nitab4.5_0000132g0350	Nitab4.5_0000090g0090	Nitab4.5_0000052g0270	Nitab4.5_0000057g0030
Nitab4.5_0000037g0360	T	SAR8.2 protein IPR004297 Systemic acquired resistance protein SAR	78.0057	-2.43335	-1.16529	-0.778239	-1.05787	-2.45659	-1.00384				Nitab4.5_0000037g0280	Nitab4.5_0000116g0290	Nitab4.5_0000134g0030	Nitab4.5_0000090g0240	Nitab4.5_0000052g0360	Nitab4.5_0000059g0310
Nitab4.5_0000038g0150	T	Early tobacco anther 1	147.679	1.26677	0.60354	0.114486	0.0215212	0.134891	-0.0801636				Nitab4.5_0000037g0360	Nitab4.5_0000121g0090	Nitab4.5_0000136g0200	Nitab4.5_0000091g0300	Nitab4.5_0000053g0180	Nitab4.5_0000060g0050
Nitab4.5_0000040g0160	T	Expansin 2 IPR002963 Expansin	53.0384	-1.21455	-0.234432	0.245157	-0.202726	-0.16038	-0.333659				Nitab4.5_0000038g0150	Nitab4.5_0000121g0170	Nitab4.5_0000154g0300	Nitab4.5_0000091g0420	Nitab4.5_0000055g0060	Nitab4.5_0000062g0030
Nitab4.5_0000040g0250	T	Dof zinc finger protein IPR003851 Zinc finger, Dof-type	2.33962	2.44705	1.73275	-0.0108868	-2.02721	-3.7458	1.09448				Nitab4.5_0000040g0160	Nitab4.5_0000123g0170	Nitab4.5_0000155g0090	Nitab4.5_0000095g0150	Nitab4.5_0000055g0250	Nitab4.5_0000063g0130
Nitab4.5_0000040g0270	T	RING finger protein 126	128.149	-1.86959	-0.934486	-1.42765	-2.64496	-3.32201	-2.60733				Nitab4.5_0000040g0250	Nitab4.5_0000127g0100	Nitab4.5_0000159g0160	Nitab4.5_0000101g0110	Nitab4.5_0000057g0080	Nitab4.5_0000068g0130
Nitab4.5_0000040g0410	S	Unknown Protein	15.9273	1.97143	0.0700641	-0.693817	-0.669267	0.366054	-0.873112				Nitab4.5_0000040g0270	Nitab4.5_0000129g0160	Nitab4.5_0000163g0340	Nitab4.5_0000101g0120	Nitab4.5_0000057g0260	Nitab4.5_0000069g0230
Nitab4.5_0000040g0440	S	Lipase IPR006693 AB-hydrolase associated lipase region	3.71525	-1.49866	-0.507119	0.141758	0.527946	-0.59073	-0.707567				Nitab4.5_0000040g0410	Nitab4.5_0000129g0310	Nitab4.5_0000167g0130	Nitab4.5_0000101g0220	Nitab4.5_0000058g0060	Nitab4.5_0000069g0390
Nitab4.5_0000040g0610	T	Glycerol-3-phosphate dehydrogenase IPR017751 NAD-dependent glycerol-3-phosphate dehydrogenase, eukaryotic	1.96616	1.27509	0.634192	0.799245	0.285944	0.560268	0.184694				Nitab4.5_0000040g0440	Nitab4.5_0000132g0350	Nitab4.5_0000170g0180	Nitab4.5_0000102g0080	Nitab4.5_0000059g0310	Nitab4.5_0000070g0050
Nitab4.5_0000041g0320	T	Response regulator 11 IPR017053 Response regulator, plant B-type	46.805	1.15548	0.386434	-0.182802	-0.102869	-0.0468336	0.635533				Nitab4.5_0000040g0610	Nitab4.5_0000136g0270	Nitab4.5_0000175g0420	Nitab4.5_0000102g0140	Nitab4.5_0000059g0320	Nitab4.5_0000070g0190
Nitab4.5_0000043g0210	-	Os01g0778500 protein (Fragment)	5.82662	3.20107	2.09689	1.6732	1.39461	2.03831	1.83023				Nitab4.5_0000041g0320	Nitab4.5_0000139g0010	Nitab4.5_0000184g0280	Nitab4.5_0000102g0250	Nitab4.5_0000060g0050	Nitab4.5_0000073g0330
Nitab4.5_0000043g0270	T	Heat shock protein 1 IPR013126 Heat shock protein 70	23.9319	-2.09659	-1.87929	-3.86376	-2.42213	-3.67578	-3.68032				Nitab4.5_0000043g0210	Nitab4.5_0000142g0440	Nitab4.5_0000192g0120	Nitab4.5_0000103g0280	Nitab4.5_0000062g0220	Nitab4.5_0000073g0350
Nitab4.5_0000043g0290	T	Receptor-like protein kinase IPR002290 Serine_threonine protein kinase	1.52559	2.21413	1.58255	-0.722273	-1.11157	-0.310912	-0.097581				Nitab4.5_0000043g0270	Nitab4.5_0000147g0400	Nitab4.5_0000192g0180	Nitab4.5_0000104g0310	Nitab4.5_0000062g0550	Nitab4.5_0000073g0500
Nitab4.5_0000044g0100	T	Ethylene responsive transcription factor 1a IPR001471 Pathogenesis-related transcriptional factor and ERF, DNA-binding	7.94387	3.7234	3.27159	-1.73325	-1.11436	-0.259919	-1.36731				Nitab4.5_0000043g0290	Nitab4.5_0000151g0320	Nitab4.5_0000194g0170	Nitab4.5_0000106g0170	Nitab4.5_0000062g0560	Nitab4.5_0000076g0060
Nitab4.5_0000044g0130	T	Genomic DNA chromosome 3 TAC clone K7P8 IPR011205 Uncharacterized conserved protein UCP015417, vWA	13.7448	1.00932	0.609162	-0.00648019	-0.04372	0.625722	0.234928				Nitab4.5_0000044g0100	Nitab4.5_0000152g0170	Nitab4.5_0000195g0240	Nitab4.5_0000108g0050	Nitab4.5_0000063g0110	Nitab4.5_0000077g0100
Nitab4.5_0000044g0150	T	Germin-like protein 5 IPR014710 RmlC-like jelly roll fold	87.4345	1.26529	0.714701	0.396519	0.446275	0.21962	0.562522				Nitab4.5_0000044g0130	Nitab4.5_0000155g0090	Nitab4.5_0000198g0060	Nitab4.5_0000110g0080	Nitab4.5_0000063g0130	Nitab4.5_0000078g0010
Nitab4.5_0000044g0490	T	MazG nucleotide pyrophosphohydrolase IPR011394 NTP Pyrophosphohydrolase MazG-related, RS21-C6	75.1425	-1.30953	-0.770808	-0.391725	-0.346291	-0.706422	0.872953				Nitab4.5_0000044g0150	Nitab4.5_0000163g0340	Nitab4.5_0000198g0100	Nitab4.5_0000111g0160	Nitab4.5_0000066g0040	Nitab4.5_0000078g0270
Nitab4.5_0000044g0620	T	Xenotropic and polytropic retrovirus receptor IPR004342 EXS, C-terminal	170.112	-1.41123	-0.727003	-0.353659	-0.767574	-2.20853	0.0334975				Nitab4.5_0000044g0490	Nitab4.5_0000165g0100	Nitab4.5_0000200g0190	Nitab4.5_0000114g0090	Nitab4.5_0000066g0110	Nitab4.5_0000081g0170
Nitab4.5_0000045g0110	S	PPPDE peptidase domain containing 2a IPR008580 Protein of unknown function DUF862, eukaryotic	76.0898	-1.0818	-0.643129	-1.02401	-1.24643	-1.4975	-1.72643				Nitab4.5_0000044g0620	Nitab4.5_0000166g0100	Nitab4.5_0000207g0030	Nitab4.5_0000115g0140	Nitab4.5_0000066g0190	Nitab4.5_0000084g0310
Nitab4.5_0000046g0200	T	Non-specific lipid-transfer protein IPR013770 Plant lipid transfer protein and hydrophobic protein, helical	1.61535	2.77582	0.808132	2.77597	2.57856	0.840899	1.58018				Nitab4.5_0000045g0110	Nitab4.5_0000170g0400	Nitab4.5_0000216g0090	Nitab4.5_0000116g0070	Nitab4.5_0000068g0400	Nitab4.5_0000090g0240
Nitab4.5_0000048g0210	T	Receptor like kinase, RLK	6.90789	1.28564	0.296032	0.966821	0.503777	1.00551	1.19264				Nitab4.5_0000046g0200	Nitab4.5_0000175g0420	Nitab4.5_0000217g0070	Nitab4.5_0000116g0080	Nitab4.5_0000069g0230	Nitab4.5_0000091g0300
Nitab4.5_0000048g0290	T	V-type proton ATPase subunit E IPR002842 ATPase, V1_A1 complex, subunit E	1.17617	2.68207	0.113111	0.648478	-0.268575	0.450371	1.09221				Nitab4.5_0000048g0210	Nitab4.5_0000183g0030	Nitab4.5_0000218g0060	Nitab4.5_0000116g0120	Nitab4.5_0000069g0390	Nitab4.5_0000092g0310
Nitab4.5_0000052g0020	S	Monooxygenase IPR000103 Pyridine nucleotide-disulphide oxidoreductase, class-II	4.04584	-1.71555	-0.380397	-0.166824	-0.285258	-0.619816	0.0271367				Nitab4.5_0000048g0290	Nitab4.5_0000183g0080	Nitab4.5_0000218g0070	Nitab4.5_0000118g0060	Nitab4.5_0000070g0110	Nitab4.5_0000095g0150
Nitab4.5_0000052g0270	S	Glyceraldehyde-3-phosphate dehydrogenase IPR000173 Glyceraldehyde 3-phosphate dehydrogenase	0.232426	3.03869	2.07345	2.51219	1.90691	3.93609	2.51325				Nitab4.5_0000052g0020	Nitab4.5_0000188g0210	Nitab4.5_0000221g0090	Nitab4.5_0000119g0080	Nitab4.5_0000073g0330	Nitab4.5_0000099g0090
Nitab4.5_0000052g0360	T	Alpha alpha-trehalose-phosphate synthase (UDP-forming) IPR001830 Glycosyl transferase, family 20	39.5162	-1.19086	-0.732893	-0.438126	-0.649514	-1.29546	-0.722503				Nitab4.5_0000052g0270	Nitab4.5_0000188g0310	Nitab4.5_0000222g0170	Nitab4.5_0000119g0120	Nitab4.5_0000073g0420	Nitab4.5_0000099g0200
Nitab4.5_0000052g0370	T	NHL repeat-containing protein IPR011042 Six-bladed beta-propeller, TolB-like	14.3785	-1.07548	-0.416667	-0.134561	0.140623	-0.116163	-0.667403				Nitab4.5_0000052g0360	Nitab4.5_0000192g0200	Nitab4.5_0000222g0180	Nitab4.5_0000130g0130	Nitab4.5_0000074g0100	Nitab4.5_0000101g0120
Nitab4.5_0000053g0160	T	Auxin-induced SAUR-like protein IPR003676 Auxin responsive SAUR protein	6.98072	-1.82118	-0.387265	0.136748	-0.734838	-0.387125	-0.278025				Nitab4.5_0000052g0370	Nitab4.5_0000201g0250	Nitab4.5_0000227g0160	Nitab4.5_0000130g0140	Nitab4.5_0000075g0240	Nitab4.5_0000102g0010
Nitab4.5_0000053g0180	-	Genomic DNA chromosome 5 P1 clone MVP2	12.3531	-1.40666	-0.533077	-2.48303	-2.11403	-2.29912	-2.07502				Nitab4.5_0000053g0160	Nitab4.5_0000208g0350	Nitab4.5_0000227g0360	Nitab4.5_0000136g0200	Nitab4.5_0000077g0100	Nitab4.5_0000105g0130
Nitab4.5_0000055g0250	-	Peroxidase IPR002016 Haem peroxidase, plant_fungal_bacterial	4.89499	1.31768	1.02325	1.73896	1.10658	1.67144	1.1585				Nitab4.5_0000053g0180	Nitab4.5_0000214g0020	Nitab4.5_0000228g0080	Nitab4.5_0000143g0160	Nitab4.5_0000078g0010	Nitab4.5_0000107g0040
Nitab4.5_0000057g0010	T	CONSTANS-like zinc finger protein IPR000315 Zinc finger, B-box	0.486835	2.25669	1.73718	0.519555	-1.82593	0.164738	-1.03797				Nitab4.5_0000055g0250	Nitab4.5_0000218g0060	Nitab4.5_0000234g0200	Nitab4.5_0000149g0170	Nitab4.5_0000078g0170	Nitab4.5_0000107g0090
Nitab4.5_0000057g0030	T	Receptor like kinase, RLK	1.18142	-1.77686	-0.472097	-1.0185	-0.412625	0.0153229	-1.51557				Nitab4.5_0000057g0010	Nitab4.5_0000218g0070	Nitab4.5_0000235g0110	Nitab4.5_0000151g0410	Nitab4.5_0000079g0040	Nitab4.5_0000107g0220
Nitab4.5_0000057g0080	T	GDSL esterase_lipase At1g28590 IPR001087 Lipase, GDSL	180.505	-1.64964	0.256066	0.713789	0.905449	2.59856	0.470358				Nitab4.5_0000057g0030	Nitab4.5_0000219g0010	Nitab4.5_0000237g0070	Nitab4.5_0000154g0300	Nitab4.5_0000080g0160	Nitab4.5_0000108g0050
Nitab4.5_0000057g0160	T	MYB transcription factor IPR015495 Myb transcription factor	1.68852	1.82699	1.80916	-1.75502	-0.83892	-1.96655	-2.71964				Nitab4.5_0000057g0080	Nitab4.5_0000222g0170	Nitab4.5_0000242g0070	Nitab4.5_0000156g0150	Nitab4.5_0000084g0310	Nitab4.5_0000108g0260
Nitab4.5_0000058g0120	T	Ferritin IPR001519 Ferritin, N-terminal	59.1306	1.53123	1.35008	0.39073	0.0953151	0.492016	0.650478				Nitab4.5_0000057g0160	Nitab4.5_0000222g0350	Nitab4.5_0000244g0010	Nitab4.5_0000163g0110	Nitab4.5_0000086g0010	Nitab4.5_0000108g0460
Nitab4.5_0000058g0170	T	Peptide-N4-(N-acetyl-beta-glucosaminyl)asparagine amidase A	17.9257	1.37842	0.419424	0.0957287	-0.398431	-0.088703	0.0278497				Nitab4.5_0000058g0120	Nitab4.5_0000234g0200	Nitab4.5_0000246g0100	Nitab4.5_0000163g0340	Nitab4.5_0000086g0050	Nitab4.5_0000109g0250
Nitab4.5_0000059g0020	T	DUF1295 domain protein (Fragment) IPR010721 Protein of unknown function DUF1295	6.34601	-1.64011	-0.267255	0.481378	-0.264799	-0.279132	-0.0846852				Nitab4.5_0000058g0170	Nitab4.5_0000235g0110	Nitab4.5_0000252g0270	Nitab4.5_0000166g0120	Nitab4.5_0000086g0120	Nitab4.5_0000109g0460
Nitab4.5_0000059g0240	T	Endonuclease_exonuclease_phosphatase family protein IPR005135 Endonuclease_exonuclease_phosphatase	4.35959	1.23711	0.539441	0.652361	0.722573	0.798271	0.316309				Nitab4.5_0000059g0020	Nitab4.5_0000244g0180	Nitab4.5_0000256g0160	Nitab4.5_0000167g0130	Nitab4.5_0000090g0240	Nitab4.5_0000110g0080
Nitab4.5_0000059g0320	T	Inosine-uridine preferring nucleoside hydrolase family protein IPR001910 Inosine_uridine-preferring nucleoside hydrolase	7.30393	-1.29483	-1.0055	-0.761687	-1.62	-1.57543	-0.729015				Nitab4.5_0000059g0240	Nitab4.5_0000244g0260	Nitab4.5_0000260g0100	Nitab4.5_0000170g0180	Nitab4.5_0000091g0300	Nitab4.5_0000110g0450
Nitab4.5_0000062g0030	T	Cytochrome P450	2.39445	-1.98563	0.355655	0.504454	-0.310851	-1.61919	1.30756				Nitab4.5_0000059g0320	Nitab4.5_0000252g0040	Nitab4.5_0000263g0190	Nitab4.5_0000170g0350	Nitab4.5_0000093g0110	Nitab4.5_0000112g0010
Nitab4.5_0000062g0220	T	Nodulin MtN21 family protein (Fragment) IPR000620 Protein of unknown function DUF6, transmembrane	33.3652	-1.75499	-0.746137	-0.584958	-1.44425	-1.78973	-0.938696				Nitab4.5_0000062g0030	Nitab4.5_0000252g0240	Nitab4.5_0000263g0240	Nitab4.5_0000172g0370	Nitab4.5_0000093g0170	Nitab4.5_0000113g0010
Nitab4.5_0000062g0550	-	NA	416.697	-1.52428	0.406738	0.77512	0.164114	1.80745	-0.316887				Nitab4.5_0000062g0220	Nitab4.5_0000255g0150	Nitab4.5_0000269g0110	Nitab4.5_0000173g0300	Nitab4.5_0000099g0090	Nitab4.5_0000115g0140
Nitab4.5_0000063g0130	T	Unknown Protein	5.33038	-1.38428	-1.06423	-0.388454	-1.41091	-1.49556	-1.40246				Nitab4.5_0000062g0550	Nitab4.5_0000274g0130	Nitab4.5_0000270g0260	Nitab4.5_0000175g0140	Nitab4.5_0000099g0140	Nitab4.5_0000116g0120
Nitab4.5_0000064g0080	T	Polygalacturonase 1 IPR000743 Glycoside hydrolase, family 28	3.68099	2.12508	0.519789	1.11104	0.745458	1.16355	-0.472867				Nitab4.5_0000063g0130	Nitab4.5_0000274g0250	Nitab4.5_0000273g0090	Nitab4.5_0000178g0340	Nitab4.5_0000099g0230	Nitab4.5_0000116g0390
Nitab4.5_0000066g0040	S	Glucan endo-1 3-beta-glucosidase 6 IPR013781 Glycoside hydrolase, subgroup, catalytic core	1.79123	1.12213	0.148667	0.725406	0.582953	1.27453	0.102253				Nitab4.5_0000064g0080	Nitab4.5_0000278g0010	Nitab4.5_0000274g0070	Nitab4.5_0000185g0250	Nitab4.5_0000101g0080	Nitab4.5_0000117g0050
Nitab4.5_0000068g0260	T	Serpin (Serine protease inhibitor) IPR015554 Protease inhibitor I4, serpin, plant	8.53977	1.10015	0.221581	-0.618623	0.0313907	0.661293	0.628189				Nitab4.5_0000066g0040	Nitab4.5_0000278g0030	Nitab4.5_0000274g0090	Nitab4.5_0000188g0240	Nitab4.5_0000101g0110	Nitab4.5_0000118g0060
Nitab4.5_0000068g0290	T	Nbs-lrr, resistance protein	20.2857	1.87039	1.79173	-0.406237	-0.107455	-0.0229453	-0.154118				Nitab4.5_0000068g0260	Nitab4.5_0000284g0070	Nitab4.5_0000274g0200	Nitab4.5_0000194g0170	Nitab4.5_0000101g0120	Nitab4.5_0000118g0110
Nitab4.5_0000069g0230	T	Arabinogalactan protein	43.5857	-2.0786	-0.804237	-2.50424	-2.37712	-2.43074	-2.74569				Nitab4.5_0000068g0290	Nitab4.5_0000284g0090	Nitab4.5_0000278g0010	Nitab4.5_0000195g0240	Nitab4.5_0000101g0220	Nitab4.5_0000121g0040
Nitab4.5_0000069g0390	T	Nucleoredoxin 2 IPR000866 Alkyl hydroperoxide reductase_ Thiol specific antioxidant_ Mal allergen	7.02628	-1.32903	-0.652819	-1.75586	-2.04287	-2.70407	-2.0995				Nitab4.5_0000069g0230	Nitab4.5_0000286g0050	Nitab4.5_0000278g0030	Nitab4.5_0000198g0120	Nitab4.5_0000102g0080	Nitab4.5_0000121g0170
Nitab4.5_0000070g0010	T	Cc-nbs-lrr, resistance protein	7.26609	1.01164	0.621351	0.733565	0.732627	0.579351	0.154925				Nitab4.5_0000069g0390	Nitab4.5_0000288g0110	Nitab4.5_0000278g0040	Nitab4.5_0000200g0080	Nitab4.5_0000102g0140	Nitab4.5_0000123g0170
Nitab4.5_0000073g0150	T	MTD1	7.78238	-1.30232	-1.03439	-0.175976	-0.203955	-1.10912	-0.554468				Nitab4.5_0000070g0010	Nitab4.5_0000297g0290	Nitab4.5_0000283g0120	Nitab4.5_0000201g0130	Nitab4.5_0000102g0300	Nitab4.5_0000125g0030
Nitab4.5_0000073g0500	T	Glucosyltransferase IPR002213 UDP-glucuronosyl_UDP-glucosyltransferase	4.46802	-1.58982	-0.70029	0.0437358	-1.75233	-0.804972	-2.01623				Nitab4.5_0000073g0150	Nitab4.5_0000297g0310	Nitab4.5_0000284g0090	Nitab4.5_0000203g0150	Nitab4.5_0000104g0210	Nitab4.5_0000125g0380
Nitab4.5_0000073g0550	-	Aminotransferase-like protein IPR005814 Aminotransferase class-III	12.7284	1.18868	1.0627	1.0459	0.727915	0.820721	-0.57889				Nitab4.5_0000073g0500	Nitab4.5_0000302g0110	Nitab4.5_0000286g0050	Nitab4.5_0000204g0120	Nitab4.5_0000106g0170	Nitab4.5_0000129g0310
Nitab4.5_0000075g0090	T	Unknown Protein	3.19771	1.18062	0.267527	0.804217	0.514327	0.657634	0.14441				Nitab4.5_0000073g0550	Nitab4.5_0000304g0030	Nitab4.5_0000286g0060	Nitab4.5_0000207g0230	Nitab4.5_0000108g0050	Nitab4.5_0000130g0060
Nitab4.5_0000076g0200	T	Fatty acid hydroxylase family protein expressed IPR006694 Fatty acid hydroxylase	15.9267	-1.3736	-0.188588	0.160067	0.850833	0.412087	-0.557646				Nitab4.5_0000075g0090	Nitab4.5_0000305g0100	Nitab4.5_0000288g0110	Nitab4.5_0000208g0370	Nitab4.5_0000108g0260	Nitab4.5_0000130g0140
Nitab4.5_0000078g0010	T	Os01g0498200 protein (Fragment)	4.30394	1.72189	0.923347	-0.21901	-2.28487	-4.26851	1.11728				Nitab4.5_0000076g0200	Nitab4.5_0000305g0140	Nitab4.5_0000292g0090	Nitab4.5_0000209g0260	Nitab4.5_0000108g0290	Nitab4.5_0000130g0150
Nitab4.5_0000078g0070	T	(3R)-hydroxymyristoyl- dehydratase FabZ	11.3438	1.04637	0.50268	0.702557	0.570517	0.783407	0.783945				Nitab4.5_0000078g0010	Nitab4.5_0000308g0330	Nitab4.5_0000296g0140	Nitab4.5_0000209g0270	Nitab4.5_0000110g0020	Nitab4.5_0000132g0250
Nitab4.5_0000078g0160	T	Beta-xylosidase 4 IPR001764 Glycoside hydrolase, family 3, N-terminal	1.41111	1.33541	1.03344	1.25548	0.501487	0.23508	-0.586922				Nitab4.5_0000078g0070	Nitab4.5_0000310g0220	Nitab4.5_0000297g0020	Nitab4.5_0000217g0100	Nitab4.5_0000116g0070	Nitab4.5_0000132g0350
Nitab4.5_0000079g0040	T	Nitrate transporter IPR000109 TGF-beta receptor, type I_II extracellular region	18.6623	-1.51966	-0.383013	0.268984	-0.0583572	-1.8522	-0.388648				Nitab4.5_0000078g0160	Nitab4.5_0000311g0030	Nitab4.5_0000305g0330	Nitab4.5_0000222g0170	Nitab4.5_0000116g0080	Nitab4.5_0000134g0030
Nitab4.5_0000080g0080	-	Long-chain-fatty-acid--CoA ligase IPR000873 AMP-dependent synthetase and ligase	0.450151	2.23822	1.48111	0.460034	0.0331158	-1.02908	1.16272				Nitab4.5_0000079g0040	Nitab4.5_0000312g0090	Nitab4.5_0000305g0340	Nitab4.5_0000227g0160	Nitab4.5_0000118g0060	Nitab4.5_0000136g0200
Nitab4.5_0000081g0170	T	Peptide transporter-like protein IPR000109 TGF-beta receptor, type I_II extracellular region	6.65012	-2.06975	-1.46132	-0.809603	0.0446709	-0.605478	-2.11668				Nitab4.5_0000080g0080	Nitab4.5_0000314g0090	Nitab4.5_0000307g0110	Nitab4.5_0000228g0080	Nitab4.5_0000121g0040	Nitab4.5_0000137g0170
Nitab4.5_0000082g0020	T	Nuclear transcription factor Y subunit A-1 IPR001289 CCAAT-binding transcription factor, subunit B	1.57263	2.75366	1.2239	-0.732722	-0.539831	0.00717515	-1.41104				Nitab4.5_0000081g0170	Nitab4.5_0000319g0040	Nitab4.5_0000308g0310	Nitab4.5_0000231g0490	Nitab4.5_0000121g0090	Nitab4.5_0000137g0340
Nitab4.5_0000084g0490	-	Beta-carotene hydroxylase 1	7.83078	1.22058	-0.47381	-0.512198	-0.836125	-1.17321	-0.275768				Nitab4.5_0000082g0020	Nitab4.5_0000319g0220	Nitab4.5_0000308g0330	Nitab4.5_0000232g0150	Nitab4.5_0000121g0140	Nitab4.5_0000139g0010
Nitab4.5_0000085g0060	-	High affinity sulfate transporter 2 IPR001902 Sulphate anion transporter	6.23862	1.98277	1.82189	1.34032	0.185991	-0.289851	0.759303				Nitab4.5_0000084g0490	Nitab4.5_0000322g0180	Nitab4.5_0000310g0220	Nitab4.5_0000235g0110	Nitab4.5_0000121g0170	Nitab4.5_0000142g0290
Nitab4.5_0000086g0050	T	Flavonol synthase_flavanone 3-hydroxylase IPR005123 Oxoglutarate and iron-dependent oxygenase	6.20399	-1.7703	-0.312419	0.4194	-1.30611	-1.81704	-0.0300606				Nitab4.5_0000085g0060	Nitab4.5_0000329g0240	Nitab4.5_0000312g0130	Nitab4.5_0000235g0130	Nitab4.5_0000123g0370	Nitab4.5_0000143g0610
Nitab4.5_0000088g0050	T	NA	0.764743	1.84741	1.47862	-0.0240895	-0.369361	0.16082	0.858078				Nitab4.5_0000086g0050	Nitab4.5_0000342g0270	Nitab4.5_0000314g0010	Nitab4.5_0000241g0060	Nitab4.5_0000123g0410	Nitab4.5_0000147g0400
Nitab4.5_0000088g0120	T	BZIP transcription factor IPR011700 Basic leucine zipper	16.1996	1.44499	0.594705	0.0139058	-0.296949	0.0564604	0.475169				Nitab4.5_0000088g0050	Nitab4.5_0000343g0190	Nitab4.5_0000314g0030	Nitab4.5_0000244g0010	Nitab4.5_0000130g0230	Nitab4.5_0000153g0190
Nitab4.5_0000090g0070	T	B3 domain-containing protein LOC_Os12g40080 IPR003340 Transcriptional factor B3	3.72314	-1.42749	-0.811071	0.292006	0.134417	0.359201	0.294012				Nitab4.5_0000088g0120	Nitab4.5_0000348g0230	Nitab4.5_0000314g0050	Nitab4.5_0000244g0130	Nitab4.5_0000131g0030	Nitab4.5_0000154g0300
Nitab4.5_0000090g0090	T	TMV response-related protein	5.4805	-2.26363	0.384569	0.654943	1.74743	0.593986	-1.296				Nitab4.5_0000090g0070	Nitab4.5_0000349g0060	Nitab4.5_0000314g0090	Nitab4.5_0000244g0140	Nitab4.5_0000132g0350	Nitab4.5_0000154g0310
Nitab4.5_0000090g0190	-	BEL1-like homeodomain protein 2 IPR006563 POX	1.38324	1.11563	0.893806	0.688075	0.352722	0.283976	0.846388				Nitab4.5_0000090g0090	Nitab4.5_0000360g0100	Nitab4.5_0000314g0100	Nitab4.5_0000244g0350	Nitab4.5_0000134g0030	Nitab4.5_0000155g0200
Nitab4.5_0000090g0220	-	Aldo_keto reductase family protein IPR001395 Aldo_keto reductase	7.95378	1.1756	0.649535	0.300208	0.143115	-0.0580301	0.251345				Nitab4.5_0000090g0190	Nitab4.5_0000363g0010	Nitab4.5_0000318g0220	Nitab4.5_0000252g0240	Nitab4.5_0000134g0070	Nitab4.5_0000156g0150
Nitab4.5_0000090g0230	T	Glycosyltransferase family GT8 protein IPR002495 Glycosyl transferase, family 8	10.0649	1.07669	0.808149	0.32253	0.531711	0.276621	0.39436				Nitab4.5_0000090g0220	Nitab4.5_0000368g0310	Nitab4.5_0000319g0090	Nitab4.5_0000252g0270	Nitab4.5_0000136g0200	Nitab4.5_0000159g0100
Nitab4.5_0000090g0330	S	EPIDERMAL PATTERNING FACTOR-like protein 4	5.40862	2.00544	1.59968	0.342554	0.862368	0.306967	-0.0976827				Nitab4.5_0000090g0230	Nitab4.5_0000368g0400	Nitab4.5_0000319g0160	Nitab4.5_0000260g0100	Nitab4.5_0000136g0270	Nitab4.5_0000159g0150
Nitab4.5_0000091g0280	T	Amine oxidase family protein IPR002937 Amine oxidase	8.9051	-1.47713	-0.130743	-0.245599	-0.493742	-0.855786	-0.530059				Nitab4.5_0000090g0330	Nitab4.5_0000373g0030	Nitab4.5_0000319g0220	Nitab4.5_0000261g0270	Nitab4.5_0000136g0340	Nitab4.5_0000164g0200
Nitab4.5_0000091g0360	T	Phytoene synthase 1	3.4558	1.82814	0.90954	0.161544	0.0942993	-0.280524	0.892894				Nitab4.5_0000091g0280	Nitab4.5_0000375g0070	Nitab4.5_0000332g0130	Nitab4.5_0000263g0170	Nitab4.5_0000143g0510	Nitab4.5_0000165g0100
Nitab4.5_0000092g0120	T	GRAS family transcription factor IPR005202 GRAS transcription factor	12.6777	1.04376	0.234259	-0.0507524	-0.139628	-0.291046	-0.080929				Nitab4.5_0000091g0360	Nitab4.5_0000380g0050	Nitab4.5_0000335g0170	Nitab4.5_0000274g0040	Nitab4.5_0000149g0170	Nitab4.5_0000165g0110
Nitab4.5_0000095g0150	-	AE family transporter anion exchange IPR003020 Bicarbonate transporter, eukaryotic	4.85977	-1.14449	-0.83826	-0.581008	-1.42825	-0.792091	-1.36944				Nitab4.5_0000092g0120	Nitab4.5_0000381g0130	Nitab4.5_0000337g0100	Nitab4.5_0000274g0250	Nitab4.5_0000154g0300	Nitab4.5_0000167g0130
Nitab4.5_0000097g0020	-	D-xylose-proton symporter (D-xylose transporter) IPR003663 Sugar_inositol transporter	7.51093	1.12431	0.983972	0.220095	0.415559	0.310259	-0.242462				Nitab4.5_0000095g0150	Nitab4.5_0000383g0350	Nitab4.5_0000342g0080	Nitab4.5_0000278g0010	Nitab4.5_0000155g0090	Nitab4.5_0000170g0130
Nitab4.5_0000099g0090	T	Peroxidase 4 IPR002016 Haem peroxidase, plant_fungal_bacterial	295.815	-1.85297	-0.37384	-0.239458	-0.865943	-1.66049	-1.0418				Nitab4.5_0000097g0020	Nitab4.5_0000387g0060	Nitab4.5_0000355g0100	Nitab4.5_0000278g0030	Nitab4.5_0000155g0200	Nitab4.5_0000170g0180
Nitab4.5_0000099g0140	T	Peroxidase IPR002016 Haem peroxidase, plant_fungal_bacterial	222.623	-1.19848	-0.275512	-0.189955	-0.74738	-1.71715	-0.712782				Nitab4.5_0000099g0090	Nitab4.5_0000390g0030	Nitab4.5_0000359g0100	Nitab4.5_0000278g0040	Nitab4.5_0000156g0150	Nitab4.5_0000171g0190
Nitab4.5_0000099g0200	T	Tomato GIGANTEA 1	46.5803	-2.34844	-2.14653	-0.571696	0.73904	0.52981	-2.20812				Nitab4.5_0000099g0140	Nitab4.5_0000391g0050	Nitab4.5_0000360g0030	Nitab4.5_0000280g0230	Nitab4.5_0000157g0160	Nitab4.5_0000178g0340
Nitab4.5_0000101g0080	T	Receptor-like kinase IPR002290 Serine_threonine protein kinase	6.36247	-1.02128	-0.204249	-0.0504494	-0.373893	-1.22168	0.439931				Nitab4.5_0000099g0200	Nitab4.5_0000397g0010	Nitab4.5_0000368g0350	Nitab4.5_0000283g0120	Nitab4.5_0000161g0100	Nitab4.5_0000183g0030
Nitab4.5_0000102g0080	-	Calcium_proton exchanger IPR004713 Calcium_proton exchanger	4.34439	1.34986	1.78827	1.48218	1.64025	1.54688	-0.0925083				Nitab4.5_0000101g0080	Nitab4.5_0000401g0120	Nitab4.5_0000368g0400	Nitab4.5_0000286g0030	Nitab4.5_0000163g0110	Nitab4.5_0000185g0170
Nitab4.5_0000102g0140	T	Phosphomethylpyrimidine synthase IPR002817 Thiamine biosynthesis protein ThiC	10.9863	-1.4036	-1.19873	0.187084	2.18935	1.95367	0.14465				Nitab4.5_0000102g0080	Nitab4.5_0000402g0040	Nitab4.5_0000373g0030	Nitab4.5_0000286g0050	Nitab4.5_0000163g0340	Nitab4.5_0000185g0190
Nitab4.5_0000104g0070	T	Unknown Protein	20.8063	-1.06648	-0.60885	0.0626209	-0.664064	0.0138284	-0.317182				Nitab4.5_0000102g0140	Nitab4.5_0000402g0160	Nitab4.5_0000376g0040	Nitab4.5_0000286g0060	Nitab4.5_0000166g0120	Nitab4.5_0000187g0220
Nitab4.5_0000105g0200	T	Thioredoxin-like 5 IPR013766 Thioredoxin domain	6.74906	-2.73803	-1.62197	-0.783426	-0.292307	-0.387634	-0.977711				Nitab4.5_0000104g0070	Nitab4.5_0000403g0130	Nitab4.5_0000381g0130	Nitab4.5_0000287g0030	Nitab4.5_0000167g0130	Nitab4.5_0000190g0080
Nitab4.5_0000105g0290	T	Ethylene responsive transcription factor 1b IPR001471 Pathogenesis-related transcriptional factor and ERF, DNA-binding IPR017392 Pathogenesis-related genes transcriptional activator PTI6	13.0565	1.78412	1.52506	-0.339411	0.0141092	0.707854	0.315328				Nitab4.5_0000105g0200	Nitab4.5_0000415g0070	Nitab4.5_0000381g0330	Nitab4.5_0000287g0240	Nitab4.5_0000171g0330	Nitab4.5_0000192g0200
Nitab4.5_0000105g0350	T	NA	0.504732	2.95203	0.978408	0.777125	-0.223454	-0.527903	0.294624				Nitab4.5_0000105g0290	Nitab4.5_0000418g0010	Nitab4.5_0000383g0230	Nitab4.5_0000287g0270	Nitab4.5_0000172g0370	Nitab4.5_0000195g0220
Nitab4.5_0000107g0030	T	MYB transcription factor IPR015495 Myb transcription factor	3.48062	1.3784	0.109979	0.331901	-0.267893	-0.187738	-0.227943				Nitab4.5_0000105g0350	Nitab4.5_0000421g0110	Nitab4.5_0000383g0350	Nitab4.5_0000288g0110	Nitab4.5_0000175g0070	Nitab4.5_0000195g0240
Nitab4.5_0000107g0090	T	O-methyltransferase IPR016461 O-methyltransferase, COMT, eukaryota	2.33663	1.42875	1.07574	0.697406	0.0145648	0.427477	1.1098				Nitab4.5_0000107g0030	Nitab4.5_0000424g0010	Nitab4.5_0000387g0060	Nitab4.5_0000296g0140	Nitab4.5_0000175g0140	Nitab4.5_0000201g0090
Nitab4.5_0000108g0020	T	Yellow stripe-like protein 2.1 (Fragment) IPR004813 Oligopeptide transporter OPT superfamily	3.79551	-1.24558	-0.341203	0.80259	0.889003	0.581835	-0.0507941				Nitab4.5_0000107g0090	Nitab4.5_0000425g0210	Nitab4.5_0000387g0080	Nitab4.5_0000297g0010	Nitab4.5_0000178g0340	Nitab4.5_0000201g0220
Nitab4.5_0000108g0050	T	ATP-dependent Zn protease cell division protein FtsH homolog IPR001315 Caspase Recruitment IPR003960 ATPase, AAA-type, conserved site IPR005936 Peptidase M41, FtsH IPR006025 Peptidase M, neutral zinc metallopeptidases, zinc-binding site	22.1813	-4.77826	-1.24418	-7.71179	-7.14776	-7.13749	-5.85443				Nitab4.5_0000108g0020	Nitab4.5_0000430g0050	Nitab4.5_0000390g0030	Nitab4.5_0000299g0200	Nitab4.5_0000178g0360	Nitab4.5_0000201g0250
Nitab4.5_0000108g0080	T	TMV response-related protein	7.65858	-1.59273	0.507589	0.0288842	0.700311	0.130674	-1.0934				Nitab4.5_0000108g0050	Nitab4.5_0000435g0090	Nitab4.5_0000400g0090	Nitab4.5_0000305g0330	Nitab4.5_0000180g0090	Nitab4.5_0000202g0460
Nitab4.5_0000108g0260	T	GDSL esterase_lipase At2g23540 IPR001087 Lipase, GDSL	20.9162	2.04561	0.352941	0.648177	0.497695	1.07038	1.14159				Nitab4.5_0000108g0080	Nitab4.5_0000436g0180	Nitab4.5_0000402g0040	Nitab4.5_0000305g0340	Nitab4.5_0000181g0120	Nitab4.5_0000203g0140
Nitab4.5_0000108g0460	T	Predicted mechanosensitive ion channel IPR016688 Membrane protein, At2g17000, predicted	7.10855	2.01955	1.11592	0.704933	0.668307	0.0884712	1.24958				Nitab4.5_0000108g0260	Nitab4.5_0000440g0100	Nitab4.5_0000402g0160	Nitab4.5_0000306g0340	Nitab4.5_0000185g0120	Nitab4.5_0000203g0150
Nitab4.5_0000109g0170	T	Pinoresinol-lariciresinol reductase IPR008030 NmrA-like	28.016	1.37025	0.807958	0.297058	0.325184	0.566066	0.133952				Nitab4.5_0000108g0460	Nitab4.5_0000440g0170	Nitab4.5_0000404g0200	Nitab4.5_0000307g0020	Nitab4.5_0000187g0220	Nitab4.5_0000205g0190
Nitab4.5_0000109g0460	T	NA	41.2287	-1.21323	0.982664	-0.154097	0.208859	0.322507	-1.86714				Nitab4.5_0000109g0170	Nitab4.5_0000444g0150	Nitab4.5_0000415g0070	Nitab4.5_0000307g0330	Nitab4.5_0000189g0080	Nitab4.5_0000207g0030
Nitab4.5_0000109g0570	-	NA	19.404	1.09555	0.253375	0.125458	0.23628	-0.597636	0.0276445				Nitab4.5_0000109g0460	Nitab4.5_0000445g0060	Nitab4.5_0000418g0010	Nitab4.5_0000308g0310	Nitab4.5_0000193g0120	Nitab4.5_0000207g0380
Nitab4.5_0000110g0190	T	Thaumatin-like protein IPR001938 Thaumatin, pathogenesis-related	4.87227	1.21501	0.328923	0.573555	0.631011	0.367855	-0.184422				Nitab4.5_0000109g0570	Nitab4.5_0000460g0100	Nitab4.5_0000420g0030	Nitab4.5_0000308g0330	Nitab4.5_0000195g0220	Nitab4.5_0000212g0210
Nitab4.5_0000110g0320	S	UDP-glucosyltransferase IPR002213 UDP-glucuronosyl_UDP-glucosyltransferase	11.0645	-1.30275	-0.517444	-0.382356	-0.105267	-0.400493	0.00559711				Nitab4.5_0000110g0190	Nitab4.5_0000461g0280	Nitab4.5_0000425g0210	Nitab4.5_0000311g0030	Nitab4.5_0000195g0240	Nitab4.5_0000212g0270
Nitab4.5_0000111g0130	T	Manganese transport protein mntH IPR001046 Natural resistance-associated macrophage protein	8.91559	-1.43846	-0.655158	0.775298	0.767415	-1.04979	0.895609				Nitab4.5_0000110g0320	Nitab4.5_0000462g0080	Nitab4.5_0000431g0020	Nitab4.5_0000312g0090	Nitab4.5_0000198g0120	Nitab4.5_0000215g0010
Nitab4.5_0000115g0140	-	NA	1.22572	-13.5815	-3.01862	-13.5815	-13.5815	-4.11037	-13.5815				Nitab4.5_0000111g0130	Nitab4.5_0000462g0090	Nitab4.5_0000433g0070	Nitab4.5_0000312g0130	Nitab4.5_0000199g0040	Nitab4.5_0000218g0060
Nitab4.5_0000115g0270	-	Lipid A export ATP-binding_permease protein msbA IPR003439 ABC transporter-like	0.691163	-1.46577	-1.5579	-0.613834	0.526658	-1.51484	-0.653036				Nitab4.5_0000115g0140	Nitab4.5_0000462g0170	Nitab4.5_0000436g0180	Nitab4.5_0000314g0050	Nitab4.5_0000200g0190	Nitab4.5_0000221g0040
Nitab4.5_0000115g0330	T	Seed specific protein Bn15D1B	32.9559	-2.09383	-1.00295	0.541961	0.388432	-0.786989	-0.354068				Nitab4.5_0000115g0270	Nitab4.5_0000463g0020	Nitab4.5_0000457g0160	Nitab4.5_0000314g0090	Nitab4.5_0000201g0220	Nitab4.5_0000221g0180
Nitab4.5_0000116g0120	T	Unknown Protein	34.7498	-2.03539	-1.54142	-7.30124	-5.6086	-7.78766	-6.50802				Nitab4.5_0000115g0330	Nitab4.5_0000463g0070	Nitab4.5_0000459g0060	Nitab4.5_0000316g0050	Nitab4.5_0000201g0240	Nitab4.5_0000222g0170
Nitab4.5_0000116g0180	T	Glycosyltransferase family GT8 protein IPR002495 Glycosyl transferase, family 8	17.1294	1.00374	0.738286	0.668242	0.843893	0.708815	0.307627				Nitab4.5_0000116g0120	Nitab4.5_0000470g0190	Nitab4.5_0000459g0080	Nitab4.5_0000319g0050	Nitab4.5_0000201g0250	Nitab4.5_0000223g0300
Nitab4.5_0000116g0330	T	Ethylene responsive transcription factor 2b IPR001471 Pathogenesis-related transcriptional factor and ERF, DNA-binding IPR001711 Phospholipase C, phosphatidylinositol-specific, Y domain	30.525	1.34788	0.849866	-0.210107	0.193627	-0.694642	-0.390959				Nitab4.5_0000116g0180	Nitab4.5_0000470g0230	Nitab4.5_0000462g0040	Nitab4.5_0000319g0220	Nitab4.5_0000202g0460	Nitab4.5_0000223g0340
Nitab4.5_0000118g0060	-	RING finger protein 6 IPR018957 Zinc finger, C3HC4 RING-type	15.0693	-1.66259	-1.14046	-1.80702	-2.59101	-3.07194	-2.65656				Nitab4.5_0000116g0330	Nitab4.5_0000488g0010	Nitab4.5_0000463g0020	Nitab4.5_0000321g0130	Nitab4.5_0000203g0140	Nitab4.5_0000227g0140
Nitab4.5_0000118g0080	T	Cytochrome P450	30.4156	1.06367	0.5502	0.0626687	-0.648609	-0.358562	0.135396				Nitab4.5_0000118g0060	Nitab4.5_0000488g0030	Nitab4.5_0000468g0030	Nitab4.5_0000321g0280	Nitab4.5_0000203g0150	Nitab4.5_0000227g0160
Nitab4.5_0000119g0420	T	Glyoxal oxidase IPR009880 Glyoxal oxidase, N-terminal	11.4378	-1.07662	-0.241365	-0.086478	0.145195	0.242739	-0.295162				Nitab4.5_0000118g0080	Nitab4.5_0000492g0070	Nitab4.5_0000470g0190	Nitab4.5_0000322g0110	Nitab4.5_0000206g0060	Nitab4.5_0000231g0240
Nitab4.5_0000120g0190	T	Glutamyl-tRNA(Gln) amidotransferase subunit A IPR000120 Amidase signature enzyme	1.49258	1.78055	-0.190474	0.391503	-0.373245	1.27312	0.634164				Nitab4.5_0000119g0420	Nitab4.5_0000498g0040	Nitab4.5_0000470g0230	Nitab4.5_0000322g0180	Nitab4.5_0000207g0030	Nitab4.5_0000234g0200
Nitab4.5_0000121g0170	-	Unknown Protein	98.3835	-2.37791	-1.52711	-0.258951	0.194019	-1.1226	-1.34119				Nitab4.5_0000120g0190	Nitab4.5_0000498g0090	Nitab4.5_0000475g0010	Nitab4.5_0000325g0050	Nitab4.5_0000207g0200	Nitab4.5_0000235g0110
Nitab4.5_0000123g0170	T	Magnesium-protoporphyrin IX monomethyl ester IPR008434 Magnesium-protoporphyrin IX monomethyl ester aerobic oxidative cyclase	4.54826	1.77905	1.12205	0.785916	-0.242466	-0.955719	2.34857				Nitab4.5_0000121g0170	Nitab4.5_0000502g0160	Nitab4.5_0000481g0100	Nitab4.5_0000332g0130	Nitab4.5_0000207g0380	Nitab4.5_0000237g0070
Nitab4.5_0000125g0360	T	Unknown Protein	2.94702	1.25017	-0.727792	0.228417	0.24482	0.364819	0.217586				Nitab4.5_0000123g0170	Nitab4.5_0000506g0110	Nitab4.5_0000481g0160	Nitab4.5_0000337g0100	Nitab4.5_0000207g0390	Nitab4.5_0000241g0040
Nitab4.5_0000125g0380	T	ATP-binding cassette transporter IPR013525 ABC-2 type transporter	2.43339	-2.47827	-0.967225	0.804101	0.767345	-0.934342	1.7284				Nitab4.5_0000125g0360	Nitab4.5_0000512g0230	Nitab4.5_0000482g0170	Nitab4.5_0000338g0230	Nitab4.5_0000209g0010	Nitab4.5_0000244g0010
Nitab4.5_0000127g0100	S	TPR domain protein IPR011990 Tetratricopeptide-like helical	3.31294	2.34987	1.30989	-0.227735	-0.900961	0.496088	0.318511				Nitab4.5_0000125g0380	Nitab4.5_0000522g0150	Nitab4.5_0000488g0010	Nitab4.5_0000339g0010	Nitab4.5_0000209g0230	Nitab4.5_0000244g0140
Nitab4.5_0000129g0310	T	Gibberellin 2-beta-dioxygenase 7 IPR005123 Oxoglutarate and iron-dependent oxygenase	6.83164	-2.65129	-1.6771	-1.39778	-0.909295	-1.22096	-2.0602				Nitab4.5_0000127g0100	Nitab4.5_0000522g0170	Nitab4.5_0000488g0030	Nitab4.5_0000342g0310	Nitab4.5_0000209g0240	Nitab4.5_0000245g0010
Nitab4.5_0000130g0060	T	Thioredoxin_protein disulfide isomerase IPR005788 Disulphide isomerase	71.0722	-1.46046	-0.818046	-0.775777	-0.886405	-1.03107	-1.28128				Nitab4.5_0000129g0310	Nitab4.5_0000527g0090	Nitab4.5_0000497g0200	Nitab4.5_0000343g0060	Nitab4.5_0000209g0260	Nitab4.5_0000246g0130
Nitab4.5_0000130g0380	T	Protein serine_threonine kinase IPR002290 Serine_threonine protein kinase	1.1702	1.06282	0.46433	0.139442	0.228939	0.409749	-0.282267				Nitab4.5_0000130g0060	Nitab4.5_0000527g0200	Nitab4.5_0000498g0190	Nitab4.5_0000345g0080	Nitab4.5_0000209g0270	Nitab4.5_0000252g0270
Nitab4.5_0000132g0050	T	Protein kinase IPR002290 Serine_threonine protein kinase	6.7836	1.01365	0.792869	0.436657	0.444579	0.667339	0.129222				Nitab4.5_0000130g0380	Nitab4.5_0000539g0020	Nitab4.5_0000500g0100	Nitab4.5_0000349g0060	Nitab4.5_0000213g0030	Nitab4.5_0000254g0050
Nitab4.5_0000132g0110	T	Ethylene-responsive transcription factor 1 IPR001471 Pathogenesis-related transcriptional factor and ERF, DNA-binding	0	13.5197	11.8283	11.4005	10.174	0	10.6828				Nitab4.5_0000132g0050	Nitab4.5_0000549g0050	Nitab4.5_0000505g0110	Nitab4.5_0000354g0040	Nitab4.5_0000215g0010	Nitab4.5_0000270g0270
Nitab4.5_0000132g0500	S	Carbonic anhydrase family protein IPR018340 Carbonic anhydrase, CAH1-like	20.4282	-1.02715	-0.200349	-0.0844945	-0.862939	-0.692004	-0.503772				Nitab4.5_0000132g0110	Nitab4.5_0000550g0010	Nitab4.5_0000506g0110	Nitab4.5_0000354g0180	Nitab4.5_0000215g0040	Nitab4.5_0000274g0250
Nitab4.5_0000136g0200	-	Unknown Protein IPR000167 Dehydrin	79.5897	3.30062	0.617922	-1.55945	2.16599	1.8644	3.50014				Nitab4.5_0000132g0500	Nitab4.5_0000552g0060	Nitab4.5_0000525g0290	Nitab4.5_0000356g0010	Nitab4.5_0000217g0100	Nitab4.5_0000278g0010
Nitab4.5_0000136g0270	T	Carboxyl methyltransferase 4 IPR005299 SAM dependent carboxyl methyltransferase	36.5281	-1.47031	-1.22332	-0.522631	-0.604176	-1.54561	-0.677005				Nitab4.5_0000136g0200	Nitab4.5_0000555g0150	Nitab4.5_0000541g0100	Nitab4.5_0000359g0070	Nitab4.5_0000218g0060	Nitab4.5_0000278g0030
Nitab4.5_0000137g0240	S	GDSL esterase_lipase At1g28590 IPR001087 Lipase, GDSL	0	14.3148	12.4837	12.666	12.7966	12.6377	12.0349				Nitab4.5_0000136g0270	Nitab4.5_0000566g0180	Nitab4.5_0000556g0240	Nitab4.5_0000360g0100	Nitab4.5_0000218g0070	Nitab4.5_0000278g0040
Nitab4.5_0000139g0010	T	Aspartic proteinase nepenthesin I IPR001461 Peptidase A1	65.1822	-1.54722	-1.54848	-0.552866	-0.350772	-0.861363	1.04209				Nitab4.5_0000137g0240	Nitab4.5_0000566g0280	Nitab4.5_0000562g0110	Nitab4.5_0000363g0010	Nitab4.5_0000218g0110	Nitab4.5_0000279g0060
Nitab4.5_0000141g0040	T	ARGONAUTE 1 IPR003165 Stem cell self-renewal protein Piwi	0.863878	1.25186	0.783376	-0.0421919	0.591248	0.635216	-0.175572				Nitab4.5_0000139g0010	Nitab4.5_0000570g0190	Nitab4.5_0000563g0290	Nitab4.5_0000373g0030	Nitab4.5_0000222g0170	Nitab4.5_0000284g0090
Nitab4.5_0000141g0350	T	AKIN gamma IPR000644 Cystathionine beta-synthase, core	15.9871	1.20273	0.693356	-0.0446148	-0.214009	-0.308442	-0.127346				Nitab4.5_0000141g0040	Nitab4.5_0000573g0100	Nitab4.5_0000565g0130	Nitab4.5_0000374g0140	Nitab4.5_0000227g0160	Nitab4.5_0000286g0060
Nitab4.5_0000142g0440	T	Unknown Protein	15.0915	1.15264	1.08359	0.39713	0.529811	0.519748	0.249091				Nitab4.5_0000141g0350	Nitab4.5_0000574g0090	Nitab4.5_0000573g0060	Nitab4.5_0000376g0160	Nitab4.5_0000231g0350	Nitab4.5_0000286g0070
Nitab4.5_0000143g0090	T	Predicted transporter IPR003663 Sugar_inositol transporter	3.95983	-1.19307	-0.6472	-0.108097	0.498884	0.719161	-0.171857				Nitab4.5_0000142g0440	Nitab4.5_0000574g0130	Nitab4.5_0000573g0100	Nitab4.5_0000381g0130	Nitab4.5_0000231g0490	Nitab4.5_0000286g0080
Nitab4.5_0000143g0160	T	Sodium-dependent dicarboxylate transporter IPR001898 Sodium_sulphate symporter	4.24789	2.53993	0.69382	-0.793118	-1.62801	-0.950545	0.280245				Nitab4.5_0000143g0090	Nitab4.5_0000588g0280	Nitab4.5_0000574g0090	Nitab4.5_0000383g0190	Nitab4.5_0000232g0110	Nitab4.5_0000287g0240
Nitab4.5_0000145g0180	S	Homocysteine s-methyltransferase IPR003726 Homocysteine S-methyltransferase	2.97969	1.2781	0.771875	-0.224185	0.312225	0.193925	-0.484485				Nitab4.5_0000143g0160	Nitab4.5_0000597g0020	Nitab4.5_0000574g0170	Nitab4.5_0000383g0350	Nitab4.5_0000233g0210	Nitab4.5_0000287g0290
Nitab4.5_0000152g0170	S	Alkaline alpha galactosidase I IPR008811 Raffinose synthase	15.101	-1.35083	-1.12897	-0.33701	0.801263	0.976068	-0.0670185				Nitab4.5_0000145g0180	Nitab4.5_0000604g0110	Nitab4.5_0000574g0200	Nitab4.5_0000386g0050	Nitab4.5_0000235g0110	Nitab4.5_0000288g0110
Nitab4.5_0000152g0280	T	Annexin IPR015472 Annexin like protein IPR001464 Annexin	18.2349	1.13586	0.756508	0.549314	0.361943	0.586823	0.514724				Nitab4.5_0000152g0170	Nitab4.5_0000610g0280	Nitab4.5_0000584g0040	Nitab4.5_0000387g0060	Nitab4.5_0000237g0070	Nitab4.5_0000295g0020
Nitab4.5_0000152g0420	T	RING finger family protein IPR018957 Zinc finger, C3HC4 RING-type	6.65644	1.17347	0.583876	0.259345	0.315668	0.572569	0.245275				Nitab4.5_0000152g0280	Nitab4.5_0000610g0290	Nitab4.5_0000585g0030	Nitab4.5_0000390g0030	Nitab4.5_0000240g0050	Nitab4.5_0000295g0170
Nitab4.5_0000153g0190	T	Integrin-linked kinase-associated serine_threonine phosphatase 2C IPR015655 Protein phosphatase 2C	4.96817	3.29639	1.00908	-0.813471	-1.15686	0.794666	1.12304				Nitab4.5_0000152g0420	Nitab4.5_0000613g0190	Nitab4.5_0000598g0020	Nitab4.5_0000397g0010	Nitab4.5_0000244g0130	Nitab4.5_0000296g0140
Nitab4.5_0000154g0300	T	Phosphorylase IPR011833 Glycogen_starch_alpha-glucan phosphorylase	38.3129	1.75057	0.859458	1.44494	1.20513	1.1316	1.41099				Nitab4.5_0000153g0190	Nitab4.5_0000618g0070	Nitab4.5_0000602g0070	Nitab4.5_0000400g0090	Nitab4.5_0000244g0140	Nitab4.5_0000303g0090
Nitab4.5_0000154g0310	T	Beta-glucanase IPR000490 Glycoside hydrolase, family 17	23.9648	1.38356	0.480399	0.751971	0.314643	0.939833	1.04469				Nitab4.5_0000154g0300	Nitab4.5_0000620g0230	Nitab4.5_0000604g0110	Nitab4.5_0000402g0040	Nitab4.5_0000244g0260	Nitab4.5_0000305g0330
Nitab4.5_0000155g0090	T	Nicotianamine synthase IPR004298 Nicotianamine synthase	7.35464	-3.89441	-1.53097	1.04263	0.529031	-1.86917	0.247382				Nitab4.5_0000154g0310	Nitab4.5_0000633g0030	Nitab4.5_0000614g0070	Nitab4.5_0000402g0160	Nitab4.5_0000244g0280	Nitab4.5_0000305g0340
Nitab4.5_0000156g0150	T	ABC-1 domain protein IPR004147 ABC-1	3.10925	1.61869	0.853624	-0.245648	-1.22588	-2.17553	1.0631				Nitab4.5_0000155g0090	Nitab4.5_0000638g0040	Nitab4.5_0000614g0090	Nitab4.5_0000402g0200	Nitab4.5_0000245g0060	Nitab4.5_0000306g0340
Nitab4.5_0000157g0160	T	60S ribosomal protein L5, mitochondrial	31.5129	-2.75891	-0.928398	-0.370505	-0.117743	-1.28686	-0.923234				Nitab4.5_0000156g0150	Nitab4.5_0000640g0170	Nitab4.5_0000620g0120	Nitab4.5_0000402g0260	Nitab4.5_0000246g0130	Nitab4.5_0000308g0220
Nitab4.5_0000158g0100	-	Aluminum-activated malate transporter (Fragment) IPR006214 Uncharacterised protein family UPF0005	1.81865	2.92896	0.518258	0.176277	0.277928	0.895874	0.587524				Nitab4.5_0000157g0160	Nitab4.5_0000646g0130	Nitab4.5_0000622g0010	Nitab4.5_0000403g0130	Nitab4.5_0000246g0290	Nitab4.5_0000308g0310
Nitab4.5_0000161g0280	T	Cysteine-rich extensin-like protein-2	234.365	-3.77963	-0.397397	-0.612358	-0.651874	1.01079	-0.288424				Nitab4.5_0000158g0100	Nitab4.5_0000649g0170	Nitab4.5_0000631g0070	Nitab4.5_0000406g0050	Nitab4.5_0000252g0270	Nitab4.5_0000308g0330
Nitab4.5_0000163g0340	-	Nitrate transporter IPR000109 TGF-beta receptor, type I_II extracellular region	8.44076	-1.12193	-2.36811	-3.636	-1.63322	-2.34056	-6.17296				Nitab4.5_0000161g0280	Nitab4.5_0000649g0230	Nitab4.5_0000631g0080	Nitab4.5_0000416g0240	Nitab4.5_0000254g0250	Nitab4.5_0000311g0030
Nitab4.5_0000164g0200	T	LOB domain protein 38 IPR004883 Lateral organ boundaries, LOB	5.83083	1.16579	-0.104082	-0.161097	0.203682	0.0300944	1.37218				Nitab4.5_0000163g0340	Nitab4.5_0000651g0050	Nitab4.5_0000631g0090	Nitab4.5_0000418g0010	Nitab4.5_0000255g0110	Nitab4.5_0000312g0130
Nitab4.5_0000165g0090	T	Os01g0318400 protein (Fragment)	6.63571	1.08415	0.745111	0.0596104	0.085143	0.161993	0.373237				Nitab4.5_0000164g0200	Nitab4.5_0000652g0020	Nitab4.5_0000631g0110	Nitab4.5_0000420g0030	Nitab4.5_0000256g0150	Nitab4.5_0000312g0370
Nitab4.5_0000165g0100	S	ATP-dependent chaperone ClpB IPR017730 Chaperonin ClpB	10.2153	-1.10222	-1.10041	-0.970646	-0.506002	-0.666624	-1.12711				Nitab4.5_0000165g0090	Nitab4.5_0000652g0050	Nitab4.5_0000634g0140	Nitab4.5_0000425g0010	Nitab4.5_0000256g0170	Nitab4.5_0000316g0050
Nitab4.5_0000165g0110	T	Chaperone protein clpB 2 IPR004176 Clp, N-terminal	9.45906	-1.24262	-1.01624	-1.05113	-0.662035	-0.741794	-1.31816				Nitab4.5_0000165g0100	Nitab4.5_0000662g0120	Nitab4.5_0000637g0030	Nitab4.5_0000426g0230	Nitab4.5_0000261g0020	Nitab4.5_0000317g0190
Nitab4.5_0000166g0050	T	ATFP3 (Fragment) IPR006121 Heavy metal transport_detoxification protein	2.83732	2.11977	0.121153	0.597256	0.491406	1.31872	1.10643				Nitab4.5_0000165g0110	Nitab4.5_0000662g0180	Nitab4.5_0000639g0210	Nitab4.5_0000433g0070	Nitab4.5_0000261g0260	Nitab4.5_0000319g0090
Nitab4.5_0000166g0100	T	Peptide transporter-like protein IPR000109 TGF-beta receptor, type I_II extracellular region	4.02062	1.13386	1.97988	-0.124941	0.101231	1.02983	-0.874378				Nitab4.5_0000166g0050	Nitab4.5_0000668g0090	Nitab4.5_0000640g0080	Nitab4.5_0000434g0080	Nitab4.5_0000269g0190	Nitab4.5_0000319g0160
Nitab4.5_0000167g0130	T	Chaperone DnaK IPR012725 Chaperone DnaK	43.3943	-2.10518	-0.988088	-3.61645	-3.10885	-3.95874	-4.00343				Nitab4.5_0000166g0100	Nitab4.5_0000670g0050	Nitab4.5_0000640g0170	Nitab4.5_0000436g0180	Nitab4.5_0000269g0300	Nitab4.5_0000319g0180
Nitab4.5_0000169g0080	T	Unknown Protein	5.16339	2.14771	-0.294445	0.348348	0.378732	1.27243	0.978447				Nitab4.5_0000167g0130	Nitab4.5_0000680g0010	Nitab4.5_0000651g0010	Nitab4.5_0000439g0050	Nitab4.5_0000272g0070	Nitab4.5_0000319g0220
Nitab4.5_0000170g0030	T	Abhydrolase domain containing 3 IPR003675 Abortive infection protein	4.09376	1.06834	-0.152727	-0.389272	-0.286397	-0.375639	-0.270035				Nitab4.5_0000169g0080	Nitab4.5_0000680g0130	Nitab4.5_0000661g0070	Nitab4.5_0000440g0100	Nitab4.5_0000272g0190	Nitab4.5_0000328g0110
Nitab4.5_0000170g0180	S	Glucan endo-1 3-beta-glucosidase 6 IPR013781 Glycoside hydrolase, subgroup, catalytic core	2.26396	-3.06953	-1.97227	-3.65674	-3.82483	-5.02257	-2.05112				Nitab4.5_0000170g0030	Nitab4.5_0000682g0040	Nitab4.5_0000667g0060	Nitab4.5_0000444g0190	Nitab4.5_0000274g0040	Nitab4.5_0000332g0130
Nitab4.5_0000170g0400	T	Unknown Protein IPR008889 VQ	8.4568	1.54405	1.69378	-1.21391	-0.0647081	0.0303897	0.259871				Nitab4.5_0000170g0180	Nitab4.5_0000687g0110	Nitab4.5_0000671g0160	Nitab4.5_0000445g0130	Nitab4.5_0000274g0250	Nitab4.5_0000337g0100
Nitab4.5_0000171g0010	-	Sorghum bicolor protein targeted either to mitochondria or chloroplast proteins T50848	53.1862	-1.04884	-0.83583	-0.200252	-0.265494	-0.442163	-0.109709				Nitab4.5_0000170g0400	Nitab4.5_0000704g0080	Nitab4.5_0000677g0200	Nitab4.5_0000446g0010	Nitab4.5_0000278g0010	Nitab4.5_0000338g0230
Nitab4.5_0000171g0190	T	WRKY transcription factor 6 IPR003657 DNA-binding WRKY	10.6051	-1.78293	-0.0132547	-0.321573	-1.10521	-0.725222	-1.72379				Nitab4.5_0000171g0010	Nitab4.5_0000713g0070	Nitab4.5_0000679g0050	Nitab4.5_0000446g0040	Nitab4.5_0000278g0040	Nitab4.5_0000338g0250
Nitab4.5_0000174g0040	T	3-methyl-2-oxobutanoate dehydrogenase (2-methylpropanoyl-transferring) IPR001017 Dehydrogenase, E1 component	34.3829	1.61339	0.96969	0.157401	-0.229249	0.388467	0.152612				Nitab4.5_0000171g0190	Nitab4.5_0000718g0320	Nitab4.5_0000680g0130	Nitab4.5_0000459g0060	Nitab4.5_0000282g0020	Nitab4.5_0000342g0140
Nitab4.5_0000175g0070	T	BHLH transcription factor IPR001092 Basic helix-loop-helix dimerisation region bHLH	1.63683	1.48887	0.599385	-0.433173	0.978149	1.50897	-0.258091				Nitab4.5_0000174g0040	Nitab4.5_0000723g0160	Nitab4.5_0000681g0150	Nitab4.5_0000461g0280	Nitab4.5_0000283g0120	Nitab4.5_0000343g0060
Nitab4.5_0000175g0100	T	LOB domain protein 4 IPR004883 Lateral organ boundaries, LOB	20.4248	1.00254	0.664491	-0.412168	0.147386	0.226033	-0.238053				Nitab4.5_0000175g0070	Nitab4.5_0000723g0230	Nitab4.5_0000694g0110	Nitab4.5_0000461g0310	Nitab4.5_0000283g0200	Nitab4.5_0000345g0080
Nitab4.5_0000175g0120	T	UDP-glucosyltransferase HvUGT5876 IPR002213 UDP-glucuronosyl_UDP-glucosyltransferase	2.63704	-1.51283	-0.885187	-0.36087	0.0381479	0.370497	-1.07071				Nitab4.5_0000175g0100	Nitab4.5_0000728g0130	Nitab4.5_0000698g0020	Nitab4.5_0000462g0040	Nitab4.5_0000284g0090	Nitab4.5_0000347g0090
Nitab4.5_0000175g0420	T	Potassium transporter 17 IPR003855 K+ potassium transporter	37.2761	-1.50734	-1.28159	-1.09466	-0.524966	-0.628121	0.653958				Nitab4.5_0000175g0120	Nitab4.5_0000733g0260	Nitab4.5_0000704g0080	Nitab4.5_0000462g0170	Nitab4.5_0000286g0050	Nitab4.5_0000356g0010
Nitab4.5_0000178g0150	T	Catalytic_ hydrolase IPR000639 Epoxide hydrolase-like	54.3699	1.43656	0.219969	0.559488	0.381799	0.544806	0.817907				Nitab4.5_0000175g0420	Nitab4.5_0000737g0060	Nitab4.5_0000705g0070	Nitab4.5_0000463g0020	Nitab4.5_0000286g0060	Nitab4.5_0000359g0100
Nitab4.5_0000178g0330	-	Mannan endo-1 4-beta-mannosidase IPR001547 Glycoside hydrolase, family 5	23.8822	1.09236	0.401058	0.239269	0.243884	0.0720875	-0.22738				Nitab4.5_0000178g0150	Nitab4.5_0000738g0040	Nitab4.5_0000712g0270	Nitab4.5_0000469g0040	Nitab4.5_0000287g0030	Nitab4.5_0000360g0100
Nitab4.5_0000181g0050	T	Serine_threonine-protein kinase-like protein IPR002290 Serine_threonine protein kinase	7.90046	1.24564	0.633518	0.133821	0.0383594	0.509087	0.356673				Nitab4.5_0000178g0330	Nitab4.5_0000738g0080	Nitab4.5_0000712g0280	Nitab4.5_0000470g0190	Nitab4.5_0000287g0270	Nitab4.5_0000361g0050
Nitab4.5_0000182g0110	-	Serine_threonine kinase IPR002290 Serine_threonine protein kinase	4.33032	1.20997	-0.170633	0.575184	-0.940794	-0.599506	0.403069				Nitab4.5_0000181g0050	Nitab4.5_0000742g0110	Nitab4.5_0000714g0020	Nitab4.5_0000472g0020	Nitab4.5_0000288g0110	Nitab4.5_0000367g0060
Nitab4.5_0000183g0030	T	ATP binding _ serine-threonine kinase IPR002290 Serine_threonine protein kinase	15.0938	-1.13647	-1.31213	0.076617	0.15638	-0.386454	1.02638				Nitab4.5_0000182g0110	Nitab4.5_0000745g0040	Nitab4.5_0000723g0160	Nitab4.5_0000472g0130	Nitab4.5_0000291g0090	Nitab4.5_0000368g0400
Nitab4.5_0000183g0150	T	F-box_kelch-repeat protein At3g27150 IPR015915 Kelch-type beta propeller	0.407174	2.15127	0.766905	0.573191	1.01596	0.998712	1.11048				Nitab4.5_0000183g0030	Nitab4.5_0000745g0170	Nitab4.5_0000728g0070	Nitab4.5_0000481g0010	Nitab4.5_0000296g0110	Nitab4.5_0000373g0030
Nitab4.5_0000187g0090	T	Tumor susceptibility protein 101 (Fragment) IPR008883 Tumour susceptibility gene 101	3.55412	-1.26066	0.0858713	0.268683	-1.11303	-0.330544	-0.602073				Nitab4.5_0000183g0150	Nitab4.5_0000754g0140	Nitab4.5_0000728g0140	Nitab4.5_0000486g0010	Nitab4.5_0000296g0140	Nitab4.5_0000375g0040
Nitab4.5_0000187g0160	S	Auxin responsive protein IPR003311 AUX_IAA protein	2.89744	2.08522	0.386838	-0.261983	0.131705	0.089953	-0.371588				Nitab4.5_0000187g0090	Nitab4.5_0000754g0170	Nitab4.5_0000738g0040	Nitab4.5_0000488g0030	Nitab4.5_0000297g0170	Nitab4.5_0000375g0050
Nitab4.5_0000188g0210	T	RUN and FYVE domain-containing protein 1 IPR000306 Zinc finger, FYVE-type	8.61447	1.09598	1.04137	0.0913245	-0.056979	-0.080989	0.273234				Nitab4.5_0000187g0160	Nitab4.5_0000755g0200	Nitab4.5_0000742g0110	Nitab4.5_0000492g0020	Nitab4.5_0000299g0200	Nitab4.5_0000377g0180
Nitab4.5_0000191g0030	-	Beta-amylase IPR013781 Glycoside hydrolase, subgroup, catalytic core	15.6485	2.21015	0.667447	-0.121735	0.114456	-0.26267	-0.0543861				Nitab4.5_0000188g0210	Nitab4.5_0000756g0030	Nitab4.5_0000744g0050	Nitab4.5_0000497g0200	Nitab4.5_0000300g0240	Nitab4.5_0000381g0130
Nitab4.5_0000192g0150	T	GDSL esterase_lipase At5g42170 IPR001087 Lipase, GDSL	2.27075	2.90277	0.206521	0.987179	0.67991	1.07894	1.3337				Nitab4.5_0000191g0030	Nitab4.5_0000759g0270	Nitab4.5_0000744g0140	Nitab4.5_0000498g0090	Nitab4.5_0000302g0080	Nitab4.5_0000381g0220
Nitab4.5_0000192g0200	T	Monooxygenase FAD-binding protein IPR003042 Aromatic-ring hydroxylase-like	1.64049	2.23762	3.1397	-0.223106	-0.95509	0.742557	1.8565				Nitab4.5_0000192g0150	Nitab4.5_0000766g0050	Nitab4.5_0000745g0040	Nitab4.5_0000505g0110	Nitab4.5_0000305g0260	Nitab4.5_0000381g0330
Nitab4.5_0000194g0160	-	Major allergen Mal d 1 IPR000916 Bet v I allergen	327.181	1.41001	0.690107	-0.255111	-0.250861	-0.363363	-0.774847				Nitab4.5_0000192g0200	Nitab4.5_0000766g0070	Nitab4.5_0000748g0100	Nitab4.5_0000512g0050	Nitab4.5_0000305g0330	Nitab4.5_0000382g0040
Nitab4.5_0000195g0240	T	Chaperone protein DnaJ IPR003095 Heat shock protein DnaJ	35.459	-1.18466	-0.436056	-1.09856	-2.24336	-2.35187	-1.49435				Nitab4.5_0000194g0160	Nitab4.5_0000770g0100	Nitab4.5_0000759g0270	Nitab4.5_0000512g0230	Nitab4.5_0000305g0340	Nitab4.5_0000383g0190
Nitab4.5_0000196g0070	S	Aquaporin 1 IPR012269 Aquaporin	0.785855	1.83644	0.777911	1.64581	1.02911	0.3018	1.17619				Nitab4.5_0000195g0240	Nitab4.5_0000776g0030	Nitab4.5_0000765g0050	Nitab4.5_0000515g0010	Nitab4.5_0000306g0340	Nitab4.5_0000386g0250
Nitab4.5_0000196g0110	S	Fasciclin-like arabinogalactan protein 5 IPR000782 FAS1 domain	7.11863	1.65815	1.21744	0.950906	0.735284	0.544532	0.0329262				Nitab4.5_0000196g0070	Nitab4.5_0000783g0180	Nitab4.5_0000766g0060	Nitab4.5_0000517g0130	Nitab4.5_0000307g0020	Nitab4.5_0000387g0060
Nitab4.5_0000201g0090	T	Cysteine-rich repeat secretory protein 60 IPR002902 Protein of unknown function DUF26	12.442	-1.52142	-0.373234	-0.143801	0.254587	-0.740864	-1.12714				Nitab4.5_0000196g0110	Nitab4.5_0000784g0060	Nitab4.5_0000769g0190	Nitab4.5_0000527g0090	Nitab4.5_0000307g0110	Nitab4.5_0000387g0080
Nitab4.5_0000201g0220	T	GDSL esterase_lipase At5g37690 IPR001087 Lipase, GDSL	13.4315	2.02119	0.383285	0.741547	0.647088	1.33765	1.30374				Nitab4.5_0000201g0090	Nitab4.5_0000791g0130	Nitab4.5_0000780g0010	Nitab4.5_0000532g0070	Nitab4.5_0000307g0130	Nitab4.5_0000388g0120
Nitab4.5_0000201g0250	-	LRR receptor-like serine_threonine-protein kinase, RLP	1.13186	-1.9438	-1.32224	-0.307775	-0.782981	-1.21497	-1.12336				Nitab4.5_0000201g0220	Nitab4.5_0000800g0030	Nitab4.5_0000807g0110	Nitab4.5_0000545g0040	Nitab4.5_0000307g0160	Nitab4.5_0000389g0020
Nitab4.5_0000201g0300	S	Unknown Protein	25.5243	1.05098	0.187195	0.312058	0.163629	0.315702	0.318531				Nitab4.5_0000201g0250	Nitab4.5_0000803g0050	Nitab4.5_0000815g0030	Nitab4.5_0000548g0180	Nitab4.5_0000307g0330	Nitab4.5_0000396g0170
Nitab4.5_0000202g0460	T	MYB transcription factor (Fragment) IPR006447 Myb-like DNA-binding region, SHAQKYF class	6.66762	1.87208	0.921126	-0.113693	-1.10542	-1.95309	1.26285				Nitab4.5_0000201g0300	Nitab4.5_0000807g0110	Nitab4.5_0000822g0080	Nitab4.5_0000556g0240	Nitab4.5_0000308g0260	Nitab4.5_0000397g0070
Nitab4.5_0000203g0030	T	BURP domain-containing protein (Fragment) IPR004873 BURP	7.87069	1.16049	0.847674	0.201417	0.633057	-0.215342	0.102657				Nitab4.5_0000202g0460	Nitab4.5_0000812g0090	Nitab4.5_0000826g0130	Nitab4.5_0000559g0230	Nitab4.5_0000308g0310	Nitab4.5_0000400g0050
Nitab4.5_0000203g0040	T	BURP domain-containing protein (Fragment) IPR004873 BURP	49.8405	-1.04253	-0.108869	0.0921239	0.171575	-0.303749	-0.191748				Nitab4.5_0000203g0030	Nitab4.5_0000820g0050	Nitab4.5_0000831g0030	Nitab4.5_0000562g0100	Nitab4.5_0000308g0330	Nitab4.5_0000400g0140
Nitab4.5_0000203g0150	T	Nucleoredoxin 2 IPR000866 Alkyl hydroperoxide reductase_ Thiol specific antioxidant_ Mal allergen	87.3188	-1.07873	-0.560821	-0.643732	-1.33598	-1.17182	-1.41439				Nitab4.5_0000203g0040	Nitab4.5_0000826g0100	Nitab4.5_0000833g0060	Nitab4.5_0000562g0110	Nitab4.5_0000309g0200	Nitab4.5_0000401g0120
Nitab4.5_0000204g0120	T	Os04g0585900 protein (Fragment) IPR007650 Protein of unknown function DUF581	71.6653	1.21466	-0.0595943	-0.158095	-1.0102	-0.213756	0.5323				Nitab4.5_0000203g0150	Nitab4.5_0000826g0130	Nitab4.5_0000839g0060	Nitab4.5_0000564g0190	Nitab4.5_0000310g0170	Nitab4.5_0000402g0040
Nitab4.5_0000207g0020	T	Oxidoreductase family protein-binding domain	0.505335	3.14183	1.3789	0.269449	-0.910573	-1.11471	1.74394				Nitab4.5_0000204g0120	Nitab4.5_0000828g0010	Nitab4.5_0000842g0010	Nitab4.5_0000565g0130	Nitab4.5_0000311g0030	Nitab4.5_0000404g0170
Nitab4.5_0000208g0180	T	Lipase family protein IPR006693 AB-hydrolase associated lipase region	3.42145	1.29804	0.559516	0.236358	-0.179711	0.480977	-0.0269676				Nitab4.5_0000207g0020	Nitab4.5_0000833g0010	Nitab4.5_0000856g0190	Nitab4.5_0000568g0080	Nitab4.5_0000312g0090	Nitab4.5_0000408g0080
Nitab4.5_0000208g0310	T	NAC domain protein IPR003441 protein	2.49033	1.43506	0.034472	0.336418	0.22353	0.228923	0.64656				Nitab4.5_0000208g0180	Nitab4.5_0000845g0230	Nitab4.5_0000860g0060	Nitab4.5_0000573g0060	Nitab4.5_0000312g0110	Nitab4.5_0000413g0220
Nitab4.5_0000208g0320	S	At1g67050 (Fragment)	3.21689	1.30069	0.776832	0.869053	1.18468	0.977251	0.686876				Nitab4.5_0000208g0310	Nitab4.5_0000851g0020	Nitab4.5_0000862g0040	Nitab4.5_0000573g0100	Nitab4.5_0000312g0130	Nitab4.5_0000415g0070
Nitab4.5_0000208g0350	T	Transcription factor IPR011598 Helix-loop-helix DNA-binding	1.01288	3.44625	2.62793	0.625676	1.35685	0.450231	0.273774				Nitab4.5_0000208g0320	Nitab4.5_0000856g0210	Nitab4.5_0000866g0010	Nitab4.5_0000574g0090	Nitab4.5_0000312g0240	Nitab4.5_0000416g0250
Nitab4.5_0000209g0010	T	Xenotropic and polytropic retrovirus receptor IPR004331 SPX, N-terminal	162.998	-1.21165	-0.0254545	0.455346	0.272938	-1.97586	-0.0959175				Nitab4.5_0000208g0350	Nitab4.5_0000859g0200	Nitab4.5_0000868g0020	Nitab4.5_0000574g0200	Nitab4.5_0000312g0340	Nitab4.5_0000418g0010
Nitab4.5_0000209g0210	T	Genomic DNA chromosome 5 P1 clone MUK11	0.464777	1.63934	0.0409084	0.0570149	-0.132758	0.665262	0.477282				Nitab4.5_0000209g0010	Nitab4.5_0000871g0040	Nitab4.5_0000870g0060	Nitab4.5_0000576g0040	Nitab4.5_0000314g0090	Nitab4.5_0000420g0030
Nitab4.5_0000209g0230	-	2-oxoglutarate_malate translocator IPR001898 Sodium_sulphate symporter	16.6762	-1.13598	-0.79863	-0.214907	-0.302168	-1.35198	-0.830183				Nitab4.5_0000209g0210	Nitab4.5_0000872g0040	Nitab4.5_0000871g0040	Nitab4.5_0000578g0170	Nitab4.5_0000314g0100	Nitab4.5_0000421g0110
Nitab4.5_0000212g0250	T	Ninja-family protein 3 IPR012463 Protein of unknown function DUF1675	5.09476	1.70166	0.723353	0.0726081	-0.328637	-0.280349	-0.00782051				Nitab4.5_0000209g0230	Nitab4.5_0000876g0130	Nitab4.5_0000871g0060	Nitab4.5_0000578g0200	Nitab4.5_0000316g0050	Nitab4.5_0000424g0010
Nitab4.5_0000213g0030	T	LRR receptor-like serine_threonine-protein kinase, RLP	35.7636	-1.07795	-0.139298	0.375121	0.0661571	-1.07183	0.0774685				Nitab4.5_0000212g0250	Nitab4.5_0000876g0140	Nitab4.5_0000876g0040	Nitab4.5_0000584g0040	Nitab4.5_0000316g0090	Nitab4.5_0000425g0210
Nitab4.5_0000213g0170	T	Flowering promoting factor-like 1 (Fragment)	46.9748	-2.34113	-0.679615	-0.665125	-0.278721	-0.808782	-0.436971				Nitab4.5_0000213g0030	Nitab4.5_0000881g0110	Nitab4.5_0000876g0130	Nitab4.5_0000585g0120	Nitab4.5_0000318g0220	Nitab4.5_0000426g0200
Nitab4.5_0000214g0020	T	Inositol-3-phosphate synthase IPR002587 Myo-inositol-1-phosphate synthase	37.2449	2.18809	2.31958	0.40604	-0.278025	-0.536085	-0.572168				Nitab4.5_0000213g0170	Nitab4.5_0000895g0070	Nitab4.5_0000876g0140	Nitab4.5_0000586g0140	Nitab4.5_0000318g0230	Nitab4.5_0000430g0040
Nitab4.5_0000214g0080	T	Laccase 1a IPR017760 L-ascorbate oxidase, plants	25.0464	-1.15081	-0.347602	0.141621	0.437453	0.248681	-0.08646				Nitab4.5_0000214g0020	Nitab4.5_0000900g0050	Nitab4.5_0000881g0110	Nitab4.5_0000588g0340	Nitab4.5_0000319g0090	Nitab4.5_0000430g0050
Nitab4.5_0000215g0010	S	Non-symbiotic hemoglobin protein IPR001032 Leghaemoglobin	396.044	-1.78862	-0.598696	-0.196755	-0.986275	-2.32029	-1.44895				Nitab4.5_0000214g0080	Nitab4.5_0000900g0150	Nitab4.5_0000882g0030	Nitab4.5_0000593g0240	Nitab4.5_0000319g0160	Nitab4.5_0000433g0070
Nitab4.5_0000217g0100	T	Receptor like kinase, RLK	8.78682	-1.39413	-0.907627	-0.304095	-1.06472	-1.12177	0.203754				Nitab4.5_0000215g0010	Nitab4.5_0000926g0120	Nitab4.5_0000883g0020	Nitab4.5_0000597g0020	Nitab4.5_0000319g0220	Nitab4.5_0000435g0080
Nitab4.5_0000219g0010	T	ARGOS	3.56986	2.54471	1.82875	-1.11326	0.113405	-0.742014	-0.784597				Nitab4.5_0000217g0100	Nitab4.5_0000946g0010	Nitab4.5_0000900g0090	Nitab4.5_0000601g0130	Nitab4.5_0000321g0280	Nitab4.5_0000436g0180
Nitab4.5_0000221g0040	T	ABC transporter G family member 14 IPR013525 ABC-2 type transporter	16.5962	1.33363	0.936522	-0.00599604	0.270325	0.208486	-1.01217				Nitab4.5_0000219g0010	Nitab4.5_0000965g0070	Nitab4.5_0000900g0150	Nitab4.5_0000604g0110	Nitab4.5_0000322g0180	Nitab4.5_0000442g0190
Nitab4.5_0000222g0180	-	GDSL esterase_lipase At1g09390 IPR001087 Lipase, GDSL	7.1355	1.35341	0.553151	1.11988	0.532851	-0.0313107	0.159978				Nitab4.5_0000221g0040	Nitab4.5_0000977g0030	Nitab4.5_0000902g0090	Nitab4.5_0000610g0020	Nitab4.5_0000325g0050	Nitab4.5_0000450g0070
Nitab4.5_0000222g0200	T	AE family transporter anion exchange IPR003020 Bicarbonate transporter, eukaryotic	19.9026	1.08924	0.803739	0.129103	-0.353158	-0.194333	0.751719				Nitab4.5_0000222g0180	Nitab4.5_0000977g0070	Nitab4.5_0000902g0170	Nitab4.5_0000618g0010	Nitab4.5_0000328g0130	Nitab4.5_0000457g0220
Nitab4.5_0000222g0350	T	Os05g0272200 protein (Fragment)	5.3499	1.04647	1.4085	0.449546	0.629542	0.27618	-0.0131338				Nitab4.5_0000222g0200	Nitab4.5_0000980g0350	Nitab4.5_0000902g0190	Nitab4.5_0000622g0070	Nitab4.5_0000330g0040	Nitab4.5_0000459g0060
Nitab4.5_0000225g0010	T	MYB transcription factor IPR015495 Myb transcription factor	1.01523	2.00802	1.55388	-0.830459	0.340037	0.0489921	0.376023				Nitab4.5_0000222g0350	Nitab4.5_0000986g0060	Nitab4.5_0000902g0260	Nitab4.5_0000622g0140	Nitab4.5_0000330g0050	Nitab4.5_0000461g0240
Nitab4.5_0000227g0050	T	Glutaredoxin IPR011905 Glutaredoxin-like, plant II	10.0989	-3.75233	-1.33922	0.234786	-0.27127	-0.312193	0.522842				Nitab4.5_0000225g0010	Nitab4.5_0000987g0050	Nitab4.5_0000905g0130	Nitab4.5_0000625g0080	Nitab4.5_0000332g0110	Nitab4.5_0000462g0080
Nitab4.5_0000227g0160	T	Splicing factor U2af subunit IPR009145 U2 auxiliary factor small subunit	82.5447	-1.01925	-0.58906	-1.19863	-1.32498	-1.35167	-2.05936				Nitab4.5_0000227g0050	Nitab4.5_0000993g0080	Nitab4.5_0000907g0090	Nitab4.5_0000625g0100	Nitab4.5_0000335g0110	Nitab4.5_0000462g0090
Nitab4.5_0000227g0180	T	Hydrolase alpha_beta fold family protein IPR000073 Alpha_beta hydrolase fold-1	15.6019	-1.3542	-0.76957	0.139874	0.273434	-0.63735	-0.175893				Nitab4.5_0000227g0160	Nitab4.5_0001002g0070	Nitab4.5_0000914g0300	Nitab4.5_0000628g0110	Nitab4.5_0000337g0020	Nitab4.5_0000462g0110
Nitab4.5_0000231g0240	T	Ninja-family protein 1 IPR012463 Protein of unknown function DUF1675	2.26148	2.68516	0.703151	0.218359	-0.360498	0.0269124	1.10375				Nitab4.5_0000227g0180	Nitab4.5_0001013g0090	Nitab4.5_0000928g0090	Nitab4.5_0000628g0180	Nitab4.5_0000337g0100	Nitab4.5_0000463g0020
Nitab4.5_0000231g0310	T	Purple acid phosphatase IPR008963 Purple acid phosphatase-like, N-terminal	13.9595	-1.56069	-0.645898	-0.212325	0.245969	-0.090746	-0.733979				Nitab4.5_0000231g0240	Nitab4.5_0001028g0130	Nitab4.5_0000932g0020	Nitab4.5_0000631g0110	Nitab4.5_0000338g0230	Nitab4.5_0000470g0150
Nitab4.5_0000232g0150	T	NA	22.2933	-1.81715	-0.226173	0.425055	1.27125	0.602695	-0.370485				Nitab4.5_0000231g0310	Nitab4.5_0001028g0150	Nitab4.5_0000933g0020	Nitab4.5_0000634g0140	Nitab4.5_0000339g0010	Nitab4.5_0000476g0240
Nitab4.5_0000232g0160	T	MYB transcription factor IPR015495 Myb transcription factor	7.01493	1.20338	-0.287783	0.295455	-0.260362	0.104761	-0.0426949				Nitab4.5_0000232g0150	Nitab4.5_0001036g0070	Nitab4.5_0000933g0030	Nitab4.5_0000636g0130	Nitab4.5_0000340g0090	Nitab4.5_0000481g0010
Nitab4.5_0000234g0100	-	Fatty acyl coA reductase IPR013120 Male sterility, NAD-binding	4.15708	1.8638	-0.0643117	0.429879	-0.370606	-0.208234	-0.0155065				Nitab4.5_0000232g0160	Nitab4.5_0001048g0050	Nitab4.5_0000956g0120	Nitab4.5_0000637g0030	Nitab4.5_0000345g0080	Nitab4.5_0000492g0020
Nitab4.5_0000234g0210	T	Hydrolase alpha_beta fold family protein IPR000073 Alpha_beta hydrolase fold-1	27.8351	1.57479	0.931249	0.242957	-0.301224	-0.664723	0.826285				Nitab4.5_0000234g0100	Nitab4.5_0001068g0010	Nitab4.5_0000957g0120	Nitab4.5_0000640g0140	Nitab4.5_0000347g0090	Nitab4.5_0000495g0020
Nitab4.5_0000235g0110	T	Auxin efflux carrier family protein IPR004776 Auxin efflux carrier	1.79417	3.7043	3.64536	2.72983	2.02312	1.80422	1.46764				Nitab4.5_0000234g0210	Nitab4.5_0001076g0030	Nitab4.5_0000957g0170	Nitab4.5_0000640g0150	Nitab4.5_0000349g0060	Nitab4.5_0000495g0070
Nitab4.5_0000235g0130	T	3-hydroxy-3-methylglutaryl coenzyme A reductase IPR004554 Hydroxymethylglutaryl-CoA reductase, class I, catalytic	169.263	-1.18107	-0.248161	-0.617727	-1.50696	-1.04482	-0.425437				Nitab4.5_0000235g0110	Nitab4.5_0001084g0050	Nitab4.5_0000970g0040	Nitab4.5_0000640g0170	Nitab4.5_0000351g0170	Nitab4.5_0000496g0160
Nitab4.5_0000236g0010	T	Glucose-methanol-choline oxidoreductase IPR012400 Long-chain fatty alcohol dehydrogenase	2.32847	-1.91958	-1.17688	-0.0564558	-0.853114	-0.981108	0.962458				Nitab4.5_0000235g0130	Nitab4.5_0001088g0170	Nitab4.5_0000977g0030	Nitab4.5_0000641g0050	Nitab4.5_0000354g0180	Nitab4.5_0000498g0150
Nitab4.5_0000240g0050	-	DNA-binding protein (Fragment) IPR006634 TRAM, LAG1 and CLN8 homology	17.2001	-2.13253	-1.00328	-0.572756	-0.0764632	-1.99488	-0.914442				Nitab4.5_0000236g0010	Nitab4.5_0001091g0010	Nitab4.5_0000978g0100	Nitab4.5_0000647g0190	Nitab4.5_0000359g0100	Nitab4.5_0000500g0100
Nitab4.5_0000241g0220	-	ABC transporter G family member 11 IPR013525 ABC-2 type transporter	4.39915	1.7568	-0.145248	0.231357	-0.037334	0.403377	0.639978				Nitab4.5_0000240g0050	Nitab4.5_0001091g0070	Nitab4.5_0000993g0100	Nitab4.5_0000649g0170	Nitab4.5_0000363g0010	Nitab4.5_0000500g0210
Nitab4.5_0000241g0260	T	Peroxidase 17 IPR002016 Haem peroxidase, plant_fungal_bacterial	13.2713	1.21196	0.706065	0.11457	0.466894	0.11016	0.347223				Nitab4.5_0000241g0220	Nitab4.5_0001091g0110	Nitab4.5_0000994g0050	Nitab4.5_0000651g0010	Nitab4.5_0000368g0200	Nitab4.5_0000502g0090
Nitab4.5_0000244g0100	T	Unknown Protein	33.8027	1.68838	1.03525	-0.423615	0.252473	-0.527501	-0.139895				Nitab4.5_0000241g0260	Nitab4.5_0001110g0030	Nitab4.5_0001000g0100	Nitab4.5_0000651g0020	Nitab4.5_0000368g0310	Nitab4.5_0000505g0110
Nitab4.5_0000244g0260	T	MYB transcription factor IPR015495 Myb transcription factor	7.12479	-1.53331	-1.72347	-0.426672	-0.737074	-1.53823	-0.54674				Nitab4.5_0000244g0100	Nitab4.5_0001111g0050	Nitab4.5_0001006g0030	Nitab4.5_0000652g0020	Nitab4.5_0000370g0050	Nitab4.5_0000510g0010
Nitab4.5_0000245g0010	-	Unknown Protein	27.5798	-1.01365	0.213264	-0.817786	-0.0259021	0.0889271	-1.19089				Nitab4.5_0000244g0260	Nitab4.5_0001117g0060	Nitab4.5_0001013g0090	Nitab4.5_0000662g0180	Nitab4.5_0000373g0030	Nitab4.5_0000515g0010
Nitab4.5_0000246g0060	T	Unknown Protein	9.15149	1.39178	0.387503	0.306104	0.128879	0.0970427	0.852026				Nitab4.5_0000245g0010	Nitab4.5_0001143g0060	Nitab4.5_0001019g0060	Nitab4.5_0000663g0130	Nitab4.5_0000375g0320	Nitab4.5_0000515g0090
Nitab4.5_0000246g0130	T	ABC transporter G family member 10 IPR013525 ABC-2 type transporter	1.77897	1.55367	0.377412	0.697334	0.331254	1.75098	2.20148				Nitab4.5_0000246g0060	Nitab4.5_0001145g0040	Nitab4.5_0001022g0030	Nitab4.5_0000671g0160	Nitab4.5_0000376g0160	Nitab4.5_0000527g0200
Nitab4.5_0000247g0020	T	Endo-1 4-beta-xylanase IPR013781 Glycoside hydrolase, subgroup, catalytic core	1.93486	1.58157	0.268831	0.448291	0.37121	-0.435426	0.086617				Nitab4.5_0000246g0130	Nitab4.5_0001146g0080	Nitab4.5_0001026g0060	Nitab4.5_0000677g0100	Nitab4.5_0000377g0210	Nitab4.5_0000527g0230
Nitab4.5_0000249g0080	T	Unknown Protein	29.3461	-1.08999	-0.386126	-0.313934	-0.239857	-0.0920607	-0.0562444				Nitab4.5_0000247g0020	Nitab4.5_0001157g0040	Nitab4.5_0001031g0010	Nitab4.5_0000680g0050	Nitab4.5_0000381g0130	Nitab4.5_0000532g0070
Nitab4.5_0000252g0010	T	Non-specific lipid-transfer protein IPR003612 Plant lipid transfer protein_seed storage_trypsin-alpha amylase inhibitor	20.1558	1.94492	-0.210379	0.283164	0.374056	0.898114	0.560368				Nitab4.5_0000249g0080	Nitab4.5_0001158g0100	Nitab4.5_0001048g0050	Nitab4.5_0000680g0150	Nitab4.5_0000383g0180	Nitab4.5_0000535g0130
Nitab4.5_0000252g0030	-	Non-specific lipid-transfer protein IPR013770 Plant lipid transfer protein and hydrophobic protein, helical	6.02732	1.52091	0.142156	0.587809	0.123412	0.750616	-0.176018				Nitab4.5_0000252g0010	Nitab4.5_0001167g0080	Nitab4.5_0001051g0060	Nitab4.5_0000681g0080	Nitab4.5_0000386g0050	Nitab4.5_0000536g0010
Nitab4.5_0000252g0040	T	Expressed protein 3_apos-partial (Fragment)	9.70141	-1.42273	-1.51656	-0.316029	-0.173059	-0.691236	-0.447748				Nitab4.5_0000252g0030	Nitab4.5_0001175g0140	Nitab4.5_0001051g0160	Nitab4.5_0000681g0150	Nitab4.5_0000386g0240	Nitab4.5_0000548g0010
Nitab4.5_0000252g0160	-	Sulfate transporter IPR001902 Sulphate anion transporter	6.89124	1.06315	-0.0814849	0.229093	0.323699	-0.176208	0.704792				Nitab4.5_0000252g0040	Nitab4.5_0001180g0150	Nitab4.5_0001056g0020	Nitab4.5_0000688g0170	Nitab4.5_0000387g0060	Nitab4.5_0000551g0010
Nitab4.5_0000252g0240	T	Chlorophyllase 2 IPR010821 Chlorophyllase	3.37202	1.28067	1.68202	1.13892	1.52415	1.12796	0.205656				Nitab4.5_0000252g0160	Nitab4.5_0001181g0050	Nitab4.5_0001067g0050	Nitab4.5_0000690g0010	Nitab4.5_0000387g0080	Nitab4.5_0000555g0150
Nitab4.5_0000252g0270	T	Transmembrane BAX inhibitor motif-containing protein 4 IPR006214 Uncharacterised protein family UPF0005	144.612	-1.69474	-0.891108	-1.98538	-1.89679	-2.18603	-2.25253				Nitab4.5_0000252g0240	Nitab4.5_0001204g0100	Nitab4.5_0001068g0040	Nitab4.5_0000694g0020	Nitab4.5_0000389g0070	Nitab4.5_0000556g0240
Nitab4.5_0000254g0020	T	Calmodulin binding protein IPR000048 IQ calmodulin-binding region	1.33853	-1.77011	-1.40603	-0.56456	-1.75311	-1.21191	-1.39942				Nitab4.5_0000252g0270	Nitab4.5_0001208g0090	Nitab4.5_0001088g0200	Nitab4.5_0000697g0070	Nitab4.5_0000390g0020	Nitab4.5_0000557g0050
Nitab4.5_0000254g0050	T	1-AMINOCYCLOPROPANE-1-CARBOXYLATE OXIDASE-like protein IPR005123 Oxoglutarate and iron-dependent oxygenase	10.3663	-1.21787	-0.621146	-0.240351	-0.56304	-0.415879	-2.46668				Nitab4.5_0000254g0020	Nitab4.5_0001214g0030	Nitab4.5_0001094g0130	Nitab4.5_0000705g0010	Nitab4.5_0000390g0030	Nitab4.5_0000558g0010
Nitab4.5_0000255g0110	T	Phosphatase IPR016965 Pyridoxal phosphate phosphatase, PHOSPHO2	277.402	-3.31637	-0.892283	-0.335043	-0.325194	-2.56574	-0.562747				Nitab4.5_0000254g0050	Nitab4.5_0001216g0060	Nitab4.5_0001096g0030	Nitab4.5_0000705g0070	Nitab4.5_0000396g0170	Nitab4.5_0000559g0220
Nitab4.5_0000255g0150	-	Beta-galactosidase IPR001944 Glycoside hydrolase, family 35	3.25577	1.01532	1.06267	0.55849	0.847679	0.988145	-0.160315				Nitab4.5_0000255g0110	Nitab4.5_0001225g0250	Nitab4.5_0001097g0100	Nitab4.5_0000705g0110	Nitab4.5_0000396g0230	Nitab4.5_0000562g0100
Nitab4.5_0000256g0160	-	Unknown Protein	4.49828	-2.67941	-0.418493	2.51215	0.900914	-1.78078	1.00054				Nitab4.5_0000255g0150	Nitab4.5_0001237g0040	Nitab4.5_0001099g0050	Nitab4.5_0000706g0050	Nitab4.5_0000400g0050	Nitab4.5_0000563g0180
Nitab4.5_0000256g0170	S	NA	533.46	-1.37573	-0.976443	-0.483297	-0.561686	-1.2614	-0.252616				Nitab4.5_0000256g0160	Nitab4.5_0001248g0010	Nitab4.5_0001105g0210	Nitab4.5_0000712g0270	Nitab4.5_0000400g0140	Nitab4.5_0000565g0060
Nitab4.5_0000256g0190	S	NA	10.3608	-3.70492	-0.201764	0.661456	-0.769859	-1.14307	0.470943				Nitab4.5_0000256g0170	Nitab4.5_0001256g0060	Nitab4.5_0001111g0050	Nitab4.5_0000713g0070	Nitab4.5_0000402g0010	Nitab4.5_0000565g0130
Nitab4.5_0000256g0270	-	NA	4.69989	-1.5357	-0.533165	-0.0907399	-0.362663	-0.913255	0.242075				Nitab4.5_0000256g0190	Nitab4.5_0001270g0120	Nitab4.5_0001116g0030	Nitab4.5_0000718g0310	Nitab4.5_0000402g0040	Nitab4.5_0000565g0270
Nitab4.5_0000259g0180	T	DNA-3-methyladenine glycosylase I IPR005019 Methyladenine glycosylase	7.40733	1.11472	0.569879	0.251746	0.418724	0.28544	0.643321				Nitab4.5_0000256g0270	Nitab4.5_0001274g0010	Nitab4.5_0001117g0070	Nitab4.5_0000722g0020	Nitab4.5_0000402g0160	Nitab4.5_0000569g0020
Nitab4.5_0000261g0270	T	Receptor-like protein kinase At3g21340 IPR002290 Serine_threonine protein kinase	2.71513	-1.40772	-0.255476	0.340399	-1.23502	-1.02085	-0.433756				Nitab4.5_0000259g0180	Nitab4.5_0001280g0010	Nitab4.5_0001119g0040	Nitab4.5_0000728g0130	Nitab4.5_0000402g0180	Nitab4.5_0000573g0100
Nitab4.5_0000263g0090	T	DNA binding protein	0.814131	-12.9912	-2.35045	0.307321	0.379557	-2.40092	-1.31841				Nitab4.5_0000261g0270	Nitab4.5_0001288g0190	Nitab4.5_0001128g0120	Nitab4.5_0000733g0180	Nitab4.5_0000402g0260	Nitab4.5_0000574g0090
Nitab4.5_0000263g0190	T	Peroxidase IPR002016 Haem peroxidase, plant_fungal_bacterial	3.8457	1.23321	0.419693	1.08094	0.281391	0.402981	0.179879				Nitab4.5_0000263g0090	Nitab4.5_0001294g0010	Nitab4.5_0001142g0030	Nitab4.5_0000737g0120	Nitab4.5_0000403g0030	Nitab4.5_0000574g0200
Nitab4.5_0000263g0280	T	CBL-interacting protein kinase 13 IPR002290 Serine_threonine protein kinase	29.9654	1.01639	0.945578	0.430943	0.173099	0.254441	0.484261				Nitab4.5_0000263g0190	Nitab4.5_0001294g0030	Nitab4.5_0001146g0080	Nitab4.5_0000738g0040	Nitab4.5_0000403g0080	Nitab4.5_0000580g0250
Nitab4.5_0000267g0090	T	tRNA dimethylallyltransferase IPR002627 tRNA isopentenyltransferase	13.3665	-1.61238	-0.488577	-0.578526	-0.272155	0.13205	-0.330496				Nitab4.5_0000263g0280	Nitab4.5_0001297g0050	Nitab4.5_0001149g0030	Nitab4.5_0000742g0110	Nitab4.5_0000403g0130	Nitab4.5_0000585g0030
Nitab4.5_0000269g0160	T	N-succinylglutamate 5-semialdehyde dehydrogenase IPR015590 Aldehyde dehydrogenase	30.01	1.38731	0.786898	0.918431	0.361122	0.5549	0.828679				Nitab4.5_0000267g0090	Nitab4.5_0001301g0110	Nitab4.5_0001149g0070	Nitab4.5_0000744g0050	Nitab4.5_0000404g0110	Nitab4.5_0000588g0340
Nitab4.5_0000269g0190	-	Spfh domain _ band 7 family protein IPR001107 Band 7 protein	43.2002	-1.19907	-0.685303	-0.657901	-0.713948	-1.83673	-0.982077				Nitab4.5_0000269g0160	Nitab4.5_0001307g0030	Nitab4.5_0001157g0010	Nitab4.5_0000744g0140	Nitab4.5_0000404g0170	Nitab4.5_0000593g0080
Nitab4.5_0000270g0120	T	Serine_threonine kinase IPR002290 Serine_threonine protein kinase	4.61165	1.26409	0.402744	0.633893	-0.418946	-0.605325	0.348312				Nitab4.5_0000269g0190	Nitab4.5_0001349g0130	Nitab4.5_0001159g0030	Nitab4.5_0000754g0140	Nitab4.5_0000406g0050	Nitab4.5_0000593g0240
Nitab4.5_0000272g0030	T	Zinc transporter IPR003689 Zinc_iron permease	4.1383	-2.29517	-1.3613	0.509845	-0.945278	-1.33469	-0.23087				Nitab4.5_0000270g0120	Nitab4.5_0001356g0110	Nitab4.5_0001161g0030	Nitab4.5_0000756g0030	Nitab4.5_0000406g0070	Nitab4.5_0000595g0100
Nitab4.5_0000273g0230	T	Cyclin D1 IPR015451 Cyclin D	3.21064	1.25189	1.02489	0.710827	0.916329	0.96755	0.239368				Nitab4.5_0000272g0030	Nitab4.5_0001366g0090	Nitab4.5_0001163g0150	Nitab4.5_0000759g0270	Nitab4.5_0000408g0160	Nitab4.5_0000597g0020
Nitab4.5_0000274g0090	T	Homeobox-leucine zipper-like protein IPR001356 Homeobox	0.720952	2.24691	1.39355	2.08799	1.08942	0.6541	1.5691				Nitab4.5_0000273g0230	Nitab4.5_0001374g0220	Nitab4.5_0001168g0160	Nitab4.5_0000760g0050	Nitab4.5_0000410g0400	Nitab4.5_0000604g0010
Nitab4.5_0000274g0130	T	Transcription factor style2.1 IPR001092 Basic helix-loop-helix dimerisation region bHLH	3.33197	1.65424	2.75925	0.876345	1.08789	-0.0269965	-0.461547				Nitab4.5_0000274g0090	Nitab4.5_0001437g0220	Nitab4.5_0001176g0090	Nitab4.5_0000764g0020	Nitab4.5_0000412g0050	Nitab4.5_0000604g0110
Nitab4.5_0000274g0230	T	RING finger protein 6 IPR018957 Zinc finger, C3HC4 RING-type	13.5735	1.57958	0.315378	-0.436306	-0.0373186	0.567851	0.544346				Nitab4.5_0000274g0130	Nitab4.5_0001468g0070	Nitab4.5_0001180g0220	Nitab4.5_0000765g0050	Nitab4.5_0000413g0220	Nitab4.5_0000608g0110
Nitab4.5_0000274g0250	T	Dof zinc finger protein IPR003851 Zinc finger, Dof-type	3.4689	1.81965	1.33061	-0.443133	-2.21464	-3.06147	1.43665				Nitab4.5_0000274g0230	Nitab4.5_0001478g0040	Nitab4.5_0001181g0050	Nitab4.5_0000766g0050	Nitab4.5_0000414g0060	Nitab4.5_0000614g0090
Nitab4.5_0000278g0010	T	class I heat shock protein 3 IPR002068 Heat shock protein Hsp20	250.216	-5.03887	-2.28133	-4.12555	-3.97903	-4.93725	-8.83569				Nitab4.5_0000274g0250	Nitab4.5_0001492g0060	Nitab4.5_0001185g0050	Nitab4.5_0000766g0070	Nitab4.5_0000416g0140	Nitab4.5_0000614g0100
Nitab4.5_0000278g0030	T	class I heat shock protein IPR002068 Heat shock protein Hsp20	123.068	-7.00675	-2.46586	-3.737	-3.16849	-0.419144	-6.22315				Nitab4.5_0000278g0010	Nitab4.5_0001492g0080	Nitab4.5_0001187g0120	Nitab4.5_0000769g0010	Nitab4.5_0000420g0030	Nitab4.5_0000618g0070
Nitab4.5_0000278g0040	T	class I heat shock protein IPR002068 Heat shock protein Hsp20	145.87	-2.77612	-1.00744	-2.72258	-3.45851	-4.14703	-4.39778				Nitab4.5_0000278g0030	Nitab4.5_0001495g0070	Nitab4.5_0001205g0010	Nitab4.5_0000769g0190	Nitab4.5_0000421g0020	Nitab4.5_0000620g0190
Nitab4.5_0000278g0160	T	MYB transcription factor IPR006447 Myb-like DNA-binding region, SHAQKYF class	51.0027	-1.01889	-0.789962	-0.614771	-0.607568	-0.986267	-0.564578				Nitab4.5_0000278g0040	Nitab4.5_0001503g0100	Nitab4.5_0001208g0090	Nitab4.5_0000775g0080	Nitab4.5_0000421g0130	Nitab4.5_0000620g0200
Nitab4.5_0000278g0210	T	Laccase 1a IPR017761 Laccase	34.7438	1.27264	0.526198	0.157666	0.331336	0.36396	0.152295				Nitab4.5_0000278g0160	Nitab4.5_0001526g0030	Nitab4.5_0001225g0250	Nitab4.5_0000777g0120	Nitab4.5_0000424g0010	Nitab4.5_0000620g0210
Nitab4.5_0000281g0030	-	Genomic DNA chromosome 3 BAC clone F14O13 IPR010264 Plant self-incompatibility S1	0.851455	-13.0559	-13.0559	-1.90788	-13.0559	-1.29103	0.55664				Nitab4.5_0000278g0210	Nitab4.5_0001541g0050	Nitab4.5_0001232g0040	Nitab4.5_0000786g0210	Nitab4.5_0000425g0010	Nitab4.5_0000622g0230
Nitab4.5_0000283g0200	T	EF-Hand containing protein-like IPR018248 EF hand	16.7348	1.57411	0.740275	-0.0556199	-0.866742	-1.32573	0.238459				Nitab4.5_0000281g0030	Nitab4.5_0001569g0140	Nitab4.5_0001237g0050	Nitab4.5_0000786g0230	Nitab4.5_0000425g0210	Nitab4.5_0000628g0020
Nitab4.5_0000283g0400	T	Glyoxylate_hydroxypyruvate reductase B IPR006140 D-isomer specific 2-hydroxyacid dehydrogenase, NAD-binding	0.675267	1.94243	0.117916	-0.370341	-0.425272	-1.37983	1.01934				Nitab4.5_0000283g0200	Nitab4.5_0001569g0160	Nitab4.5_0001243g0040	Nitab4.5_0000786g0240	Nitab4.5_0000426g0230	Nitab4.5_0000628g0110
Nitab4.5_0000284g0070	S	Acetyltransferase-like protein IPR000182 GCN5-related N-acetyltransferase	2.42386	-1.65094	-2.42098	-1.24602	-0.0671153	-0.890556	0.380752				Nitab4.5_0000283g0400	Nitab4.5_0001579g0060	Nitab4.5_0001244g0160	Nitab4.5_0000788g0010	Nitab4.5_0000430g0050	Nitab4.5_0000634g0140
Nitab4.5_0000286g0050	T	Class II small heat shock protein Le-HSP17.6 IPR002068 Heat shock protein Hsp20	40.3048	-6.2132	-1.9902	-4.69473	-5.94379	-2.33535	-8.93916				Nitab4.5_0000284g0070	Nitab4.5_0001583g0150	Nitab4.5_0001252g0030	Nitab4.5_0000798g0130	Nitab4.5_0000433g0070	Nitab4.5_0000634g0220
Nitab4.5_0000286g0060	T	Class II small heat shock protein Le-HSP17.6 IPR002068 Heat shock protein Hsp20	633.802	-6.07136	-1.72614	-4.49042	-5.38224	-4.5808	-8.70691				Nitab4.5_0000286g0050	Nitab4.5_0001604g0120	Nitab4.5_0001294g0010	Nitab4.5_0000800g0030	Nitab4.5_0000434g0080	Nitab4.5_0000637g0030
Nitab4.5_0000287g0030	T	Ethylene-responsive transcription factor 5 IPR001471 Pathogenesis-related transcriptional factor and ERF, DNA-binding	38.2084	1.00968	0.424192	-0.342252	-1.268	-1.01585	0.0260348				Nitab4.5_0000286g0060	Nitab4.5_0001607g0020	Nitab4.5_0001299g0080	Nitab4.5_0000801g0040	Nitab4.5_0000436g0180	Nitab4.5_0000638g0170
Nitab4.5_0000287g0240	T	BZIP transcription factor IPR011616 bZIP transcription factor, bZIP-1	3.55479	2.53773	0.193352	-1.11938	-1.41467	0.0326617	1.12879				Nitab4.5_0000287g0030	Nitab4.5_0001607g0030	Nitab4.5_0001310g0030	Nitab4.5_0000803g0050	Nitab4.5_0000440g0100	Nitab4.5_0000640g0170
Nitab4.5_0000287g0380	T	Glycogenin-like protein IPR002495 Glycosyl transferase, family 8	5.83619	1.05659	0.356365	0.651955	0.166191	0.562569	0.52789				Nitab4.5_0000287g0240	Nitab4.5_0001612g0020	Nitab4.5_0001318g0050	Nitab4.5_0000807g0070	Nitab4.5_0000444g0150	Nitab4.5_0000641g0050
Nitab4.5_0000288g0110	S	class IV heat shock protein IPR002068 Heat shock protein Hsp20	203.661	-4.27143	-3.35026	-4.17499	-3.57532	-2.0533	-8.05363				Nitab4.5_0000287g0380	Nitab4.5_0001618g0220	Nitab4.5_0001320g0150	Nitab4.5_0000807g0110	Nitab4.5_0000444g0190	Nitab4.5_0000646g0090
Nitab4.5_0000290g0060	-	Peptidoglycan-binding LysM domain-containing protein IPR018392 Peptidoglycan-binding lysin domain	13.2151	1.34145	0.0689335	0.485789	-1.0574	0.746159	0.64129				Nitab4.5_0000288g0110	Nitab4.5_0001643g0100	Nitab4.5_0001332g0010	Nitab4.5_0000817g0030	Nitab4.5_0000445g0130	Nitab4.5_0000647g0190
Nitab4.5_0000293g0090	-	NA	32.6923	1.86532	0.459183	-0.174974	-0.839916	-0.752648	0.0172961				Nitab4.5_0000290g0060	Nitab4.5_0001644g0100	Nitab4.5_0001340g0050	Nitab4.5_0000831g0030	Nitab4.5_0000457g0110	Nitab4.5_0000650g0100
Nitab4.5_0000295g0020	T	Glutaredoxin IPR011905 Glutaredoxin-like, plant II	0.942522	-13.2025	0.60502	-0.736048	-2.37169	0.0815151	-13.2025				Nitab4.5_0000293g0090	Nitab4.5_0001654g0010	Nitab4.5_0001348g0050	Nitab4.5_0000833g0010	Nitab4.5_0000457g0370	Nitab4.5_0000651g0010
Nitab4.5_0000296g0140	T	U-box domain-containing protein IPR003613 U box domain	16.6789	-1.1349	-0.635593	-1.22362	-1.26377	-1.69493	-1.58406				Nitab4.5_0000295g0020	Nitab4.5_0001654g0020	Nitab4.5_0001372g0020	Nitab4.5_0000833g0060	Nitab4.5_0000459g0060	Nitab4.5_0000652g0050
Nitab4.5_0000297g0170	S	Wound induced protein	72.0837	1.10377	0.795685	-0.20099	-1.01795	-1.37582	0.119265				Nitab4.5_0000296g0140	Nitab4.5_0001657g0010	Nitab4.5_0001380g0020	Nitab4.5_0000837g0120	Nitab4.5_0000460g0040	Nitab4.5_0000658g0110
Nitab4.5_0000297g0310	-	Serine_threonine kinase receptor IPR002290 Serine_threonine protein kinase	2.01447	1.75259	1.57074	0.201007	0.136898	-0.245186	0.225945				Nitab4.5_0000297g0170	Nitab4.5_0001658g0020	Nitab4.5_0001383g0180	Nitab4.5_0000839g0060	Nitab4.5_0000461g0140	Nitab4.5_0000667g0190
Nitab4.5_0000302g0110	T	Ethylene receptor IPR001789 Signal transduction response regulator, receiver region IPR014525 Signal transduction histidine kinase, hybrid-type, ethylene sensor IPR005467 Signal transduction histidine kinase, core	19.2541	3.41925	3.19939	0.0752711	-0.525546	0.141983	0.433126				Nitab4.5_0000297g0310	Nitab4.5_0001662g0020	Nitab4.5_0001393g0020	Nitab4.5_0000841g0070	Nitab4.5_0000461g0280	Nitab4.5_0000669g0110
Nitab4.5_0000302g0120	-	1-aminocyclopropane-1-carboxylate oxidase-like protein IPR005123 Oxoglutarate and iron-dependent oxygenase	0.966516	1.81123	-0.312006	0.602843	0.819734	0.919583	0.272742				Nitab4.5_0000302g0110	Nitab4.5_0001662g0030	Nitab4.5_0001441g0060	Nitab4.5_0000842g0010	Nitab4.5_0000461g0310	Nitab4.5_0000677g0100
Nitab4.5_0000304g0030	-	Auxin efflux carrier family protein IPR004776 Auxin efflux carrier	13.2862	-1.34318	-1.36868	-0.514155	-0.45494	-0.992854	0.0461205				Nitab4.5_0000302g0120	Nitab4.5_0001699g0020	Nitab4.5_0001453g0100	Nitab4.5_0000852g0060	Nitab4.5_0000462g0080	Nitab4.5_0000678g0050
Nitab4.5_0000304g0040	-	Receptor-like kinase IPR002290 Serine_threonine protein kinase	1.64582	-2.75468	-1.35577	-0.599389	-0.371679	-0.479473	-0.832138				Nitab4.5_0000304g0030	Nitab4.5_0001711g0040	Nitab4.5_0001459g0110	Nitab4.5_0000856g0190	Nitab4.5_0000462g0090	Nitab4.5_0000679g0050
Nitab4.5_0000305g0100	T	Unknown Protein	139.269	1.77238	1.17164	0.937898	0.828456	0.158216	-0.0271498				Nitab4.5_0000304g0040	Nitab4.5_0001735g0070	Nitab4.5_0001477g0080	Nitab4.5_0000863g0200	Nitab4.5_0000462g0110	Nitab4.5_0000679g0100
Nitab4.5_0000305g0140	T	Ethylene-responsive transcription factor 4 IPR001471 Pathogenesis-related transcriptional factor and ERF, DNA-binding	2.49958	2.49966	1.46489	-0.369665	0.250924	0.595129	-0.0704666				Nitab4.5_0000305g0100	Nitab4.5_0001750g0050	Nitab4.5_0001485g0200	Nitab4.5_0000864g0130	Nitab4.5_0000463g0020	Nitab4.5_0000679g0150
Nitab4.5_0000305g0340	T	BCL-2-associated athanogene 6 IPR003103 Apoptosis regulator Bcl-2 protein, BAG	45.4477	-1.56838	-1.22883	-4.84293	-3.27734	-2.5195	-3.97124				Nitab4.5_0000305g0140	Nitab4.5_0001758g0020	Nitab4.5_0001489g0010	Nitab4.5_0000871g0040	Nitab4.5_0000466g0010	Nitab4.5_0000680g0130
Nitab4.5_0000306g0050	T	Uncharacterized aarF domain-containing protein kinase 1 IPR004147 ABC-1	4.57954	1.5582	0.631233	0.347652	-0.277351	0.201978	0.696256				Nitab4.5_0000305g0340	Nitab4.5_0001781g0130	Nitab4.5_0001492g0060	Nitab4.5_0000871g0060	Nitab4.5_0000469g0040	Nitab4.5_0000681g0080
Nitab4.5_0000306g0340	T	Integrin-linked kinase-associated serine_threonine phosphatase 2C IPR015655 Protein phosphatase 2C	19.5974	1.08763	0.493701	0.410426	-2.15883	-3.1156	1.96164				Nitab4.5_0000306g0050	Nitab4.5_0001789g0020	Nitab4.5_0001495g0070	Nitab4.5_0000874g0180	Nitab4.5_0000470g0170	Nitab4.5_0000681g0150
Nitab4.5_0000307g0020	T	Aluminum-activated malate transporter (Fragment) IPR006214 Uncharacterised protein family UPF0005	7.42522	-1.85046	-0.802348	0.231856	-1.64698	-2.33066	0.830474				Nitab4.5_0000306g0340	Nitab4.5_0001819g0100	Nitab4.5_0001495g0130	Nitab4.5_0000876g0130	Nitab4.5_0000470g0190	Nitab4.5_0000683g0100
Nitab4.5_0000307g0180	T	Cysteine-type endopeptidase_ ubiquitin thiolesterase	5.20784	1.10319	0.841303	0.527121	0.951216	0.70042	0.291396				Nitab4.5_0000307g0020	Nitab4.5_0001840g0060	Nitab4.5_0001506g0060	Nitab4.5_0000876g0140	Nitab4.5_0000472g0340	Nitab4.5_0000686g0110
Nitab4.5_0000307g0330	T	Predicted NADPH-dependent FMN reductase IPR005025 NADPH-dependent FMN reductase	104.173	-1.58797	-0.261509	0.0447359	-1.06069	-1.07081	0.572912				Nitab4.5_0000307g0180	Nitab4.5_0001842g0020	Nitab4.5_0001523g0010	Nitab4.5_0000880g0040	Nitab4.5_0000483g0140	Nitab4.5_0000686g0120
Nitab4.5_0000308g0310	T	Genomic DNA chromosome 5 TAC clone K1F13	84.5663	-1.00936	-0.691565	-1.09508	-1.08873	-1.79369	-1.1794				Nitab4.5_0000307g0330	Nitab4.5_0001856g0060	Nitab4.5_0001551g0070	Nitab4.5_0000883g0020	Nitab4.5_0000488g0030	Nitab4.5_0000688g0070
Nitab4.5_0000308g0330	T	Glucose-1-phosphate adenylyltransferase IPR011831 Glucose-1-phosphate adenylyltransferase IPR005836 ADP-glucose pyrophosphorylase, conserved site	35.1811	2.39555	1.31912	1.6924	1.72079	1.39341	1.8984				Nitab4.5_0000308g0310	Nitab4.5_0001860g0140	Nitab4.5_0001559g0010	Nitab4.5_0000886g0020	Nitab4.5_0000491g0080	Nitab4.5_0000690g0070
Nitab4.5_0000309g0200	T	SAR8.2 protein IPR004297 Systemic acquired resistance protein SAR	89.9612	-3.15113	-0.247513	-0.860546	-0.345164	-1.68311	-0.335863				Nitab4.5_0000308g0330	Nitab4.5_0001861g0120	Nitab4.5_0001579g0060	Nitab4.5_0000886g0120	Nitab4.5_0000492g0020	Nitab4.5_0000696g0060
Nitab4.5_0000311g0030	T	Os12g0117400 protein (Fragment) IPR004249 NPH3	4.94289	2.32186	1.67747	-0.00533057	-1.29345	-1.80965	2.06214				Nitab4.5_0000309g0200	Nitab4.5_0001884g0050	Nitab4.5_0001594g0020	Nitab4.5_0000892g0010	Nitab4.5_0000495g0090	Nitab4.5_0000697g0070
Nitab4.5_0000312g0060	-	Pectinesterase IPR000070 Pectinesterase, catalytic	2.80654	-1.87132	-0.646941	-0.654262	-0.645268	-0.434886	-1.63482				Nitab4.5_0000311g0030	Nitab4.5_0001887g0050	Nitab4.5_0001604g0120	Nitab4.5_0000900g0120	Nitab4.5_0000497g0200	Nitab4.5_0000698g0020
Nitab4.5_0000312g0130	T	Heat shock protein 22 IPR002068 Heat shock protein Hsp20	422.272	-3.53548	-2.04966	-3.18799	-2.95346	-3.91701	-6.23425				Nitab4.5_0000312g0060	Nitab4.5_0001896g0070	Nitab4.5_0001607g0030	Nitab4.5_0000900g0150	Nitab4.5_0000498g0090	Nitab4.5_0000704g0080
Nitab4.5_0000312g0280	T	At2g10940-like protein (Fragment) IPR013770 Plant lipid transfer protein and hydrophobic protein, helical	29.5135	-1.38209	-0.978121	-0.421692	0.388413	-0.46198	-0.65183				Nitab4.5_0000312g0130	Nitab4.5_0001912g0020	Nitab4.5_0001615g0210	Nitab4.5_0000901g0090	Nitab4.5_0000500g0100	Nitab4.5_0000705g0070
Nitab4.5_0000312g0300	T	Cortical cell-delineating protein IPR013770 Plant lipid transfer protein and hydrophobic protein, helical	781.604	-1.12443	-0.878076	-0.400292	0.959267	0.0904846	0.41956				Nitab4.5_0000312g0280	Nitab4.5_0001916g0070	Nitab4.5_0001622g0050	Nitab4.5_0000905g0130	Nitab4.5_0000500g0210	Nitab4.5_0000706g0170
Nitab4.5_0000312g0340	T	Cortical cell-delineating protein IPR013770 Plant lipid transfer protein and hydrophobic protein, helical	37.6708	-2.63564	-0.24565	0.211294	-0.611129	-2.28597	0.312326				Nitab4.5_0000312g0300	Nitab4.5_0001925g0250	Nitab4.5_0001624g0040	Nitab4.5_0000907g0090	Nitab4.5_0000503g0010	Nitab4.5_0000710g0010
Nitab4.5_0000313g0040	T	photosystem II polypeptide IPR006814 Photosystem II protein PsbR	29.4734	1.14881	-0.140337	-0.195165	0.267476	-0.547932	-0.828706				Nitab4.5_0000312g0340	Nitab4.5_0001926g0060	Nitab4.5_0001640g0050	Nitab4.5_0000914g0300	Nitab4.5_0000504g0030	Nitab4.5_0000715g0110
Nitab4.5_0000314g0010	T	Germin-like protein 4 IPR014710 RmlC-like jelly roll fold	27.313	-2.0423	1.07203	1.73183	-0.977809	-0.722208	0.642564				Nitab4.5_0000313g0040	Nitab4.5_0001935g0040	Nitab4.5_0001642g0050	Nitab4.5_0000916g0060	Nitab4.5_0000504g0040	Nitab4.5_0000715g0220
Nitab4.5_0000314g0020	T	Germin-like protein 4 IPR014710 RmlC-like jelly roll fold	59.7187	-1.34827	0.567431	0.810893	-0.884764	-0.27946	0.238747				Nitab4.5_0000314g0010	Nitab4.5_0001952g0110	Nitab4.5_0001644g0100	Nitab4.5_0000923g0050	Nitab4.5_0000505g0110	Nitab4.5_0000716g0190
Nitab4.5_0000314g0040	T	Germin-like protein 4 IPR014710 RmlC-like jelly roll fold	13.9522	-1.12274	0.138899	0.796277	-0.957283	-0.0599037	0.763112				Nitab4.5_0000314g0020	Nitab4.5_0001955g0110	Nitab4.5_0001650g0020	Nitab4.5_0000932g0020	Nitab4.5_0000510g0040	Nitab4.5_0000716g0250
Nitab4.5_0000314g0050	T	Germin-like protein 4 IPR014710 RmlC-like jelly roll fold	42.7884	-1.46636	0.67462	1.16904	-1.11077	-0.189632	0.520977				Nitab4.5_0000314g0040	Nitab4.5_0001970g0020	Nitab4.5_0001652g0150	Nitab4.5_0000933g0020	Nitab4.5_0000512g0230	Nitab4.5_0000718g0210
Nitab4.5_0000314g0090	T	Germin-like protein 4 IPR014710 RmlC-like jelly roll fold	43.761	1.62281	1.17497	1.6631	1.2705	1.81908	0.18673				Nitab4.5_0000314g0050	Nitab4.5_0001979g0030	Nitab4.5_0001653g0040	Nitab4.5_0000933g0030	Nitab4.5_0000513g0100	Nitab4.5_0000722g0020
Nitab4.5_0000314g0100	T	Germin-like protein 4 IPR014710 RmlC-like jelly roll fold	30.2954	1.02417	0.580597	1.22511	0.745611	1.00202	0.410839				Nitab4.5_0000314g0090	Nitab4.5_0001982g0010	Nitab4.5_0001657g0010	Nitab4.5_0000939g0020	Nitab4.5_0000513g0130	Nitab4.5_0000723g0230
Nitab4.5_0000316g0050	T	Auxin Efflux Carrier IPR004776 Auxin efflux carrier	38.5967	-1.61695	-0.803193	-0.94873	-1.43492	-2.74483	-1.13243				Nitab4.5_0000314g0100	Nitab4.5_0001982g0050	Nitab4.5_0001659g0030	Nitab4.5_0000955g0060	Nitab4.5_0000515g0010	Nitab4.5_0000726g0070
Nitab4.5_0000319g0040	T	NHL1 (Fragment) IPR010847 Harpin-induced 1	25.6245	1.06387	1.21664	-0.0684859	0.49732	-0.0766088	-0.367618				Nitab4.5_0000316g0050	Nitab4.5_0001984g0020	Nitab4.5_0001662g0020	Nitab4.5_0000957g0130	Nitab4.5_0000519g0150	Nitab4.5_0000738g0040
Nitab4.5_0000319g0220	T	Heat shock protein IPR002068 Heat shock protein Hsp20	47.4426	-3.03727	-1.58536	-18.8558	-6.55512	-5.55067	-7.48765				Nitab4.5_0000319g0040	Nitab4.5_0001998g0010	Nitab4.5_0001664g0050	Nitab4.5_0000959g0110	Nitab4.5_0000521g0070	Nitab4.5_0000742g0110
Nitab4.5_0000319g0290	T	Homeobox leucine zipper protein IPR001356 Homeobox	3.93735	1.84322	1.03488	-0.722401	0.0974601	-0.20922	0.886911				Nitab4.5_0000319g0220	Nitab4.5_0002002g0110	Nitab4.5_0001664g0080	Nitab4.5_0000965g0040	Nitab4.5_0000527g0090	Nitab4.5_0000744g0050
Nitab4.5_0000321g0020	T	Disease resistance response IPR004265 Plant disease resistance response protein	8.86271	1.14323	0.539661	0.323367	0.705409	0.66711	0.643589				Nitab4.5_0000319g0290	Nitab4.5_0002020g0050	Nitab4.5_0001668g0080	Nitab4.5_0000973g0030	Nitab4.5_0000536g0010	Nitab4.5_0000744g0140
Nitab4.5_0000321g0210	T	Non-specific lipid-transfer protein IPR003612 Plant lipid transfer protein_seed storage_trypsin-alpha amylase inhibitor	4.7742	1.92323	0.338324	0.0832721	-0.589417	-0.00185355	-1.25709				Nitab4.5_0000321g0020	Nitab4.5_0002031g0050	Nitab4.5_0001675g0080	Nitab4.5_0000977g0030	Nitab4.5_0000545g0040	Nitab4.5_0000744g0180
Nitab4.5_0000322g0110	T	NAC domain protein IPR003441 protein	14.8096	1.22501	0.566573	-0.592903	-1.15383	0.0524517	0.461703				Nitab4.5_0000321g0210	Nitab4.5_0002042g0070	Nitab4.5_0001688g0070	Nitab4.5_0000977g0070	Nitab4.5_0000552g0070	Nitab4.5_0000751g0070
Nitab4.5_0000328g0130	S	Unknown Protein	17.9589	-1.0939	-1.23256	0.113112	-0.522472	-1.74078	-0.951376				Nitab4.5_0000322g0110	Nitab4.5_0002088g0040	Nitab4.5_0001699g0020	Nitab4.5_0000977g0080	Nitab4.5_0000555g0140	Nitab4.5_0000754g0250
Nitab4.5_0000332g0110	T	WD-40 repeat protein IPR020472 G-protein beta WD-40 repeat, region	0.880258	1.4241	0.796313	-0.223262	-1.21583	-2.17108	0.18948				Nitab4.5_0000328g0130	Nitab4.5_0002093g0020	Nitab4.5_0001700g0060	Nitab4.5_0000980g0220	Nitab4.5_0000555g0150	Nitab4.5_0000758g0010
Nitab4.5_0000335g0110	T	Alpha-amylase IPR002044 Glycoside hydrolase, carbohydrate-binding	12.8747	1.2465	0.275299	-0.109333	-0.16564	-1.01662	0.402049				Nitab4.5_0000332g0110	Nitab4.5_0002102g0030	Nitab4.5_0001703g0040	Nitab4.5_0000980g0350	Nitab4.5_0000556g0240	Nitab4.5_0000758g0060
Nitab4.5_0000337g0100	T	Bcl-2-associated athanogene-like protein IPR003103 Apoptosis regulator Bcl-2 protein, BAG	70.5424	-3.87981	-0.762564	-3.15001	-3.77587	-4.27803	-4.59261				Nitab4.5_0000335g0110	Nitab4.5_0002115g0020	Nitab4.5_0001704g0060	Nitab4.5_0000990g0040	Nitab4.5_0000558g0010	Nitab4.5_0000759g0150
Nitab4.5_0000337g0110	-	Neutral invertase like protein IPR006937 Plant neutral invertase	1.24017	1.6167	1.16753	0.968069	-0.136271	0.535036	1.04088				Nitab4.5_0000337g0100	Nitab4.5_0002137g0140	Nitab4.5_0001707g0050	Nitab4.5_0001000g0100	Nitab4.5_0000559g0220	Nitab4.5_0000759g0220
Nitab4.5_0000338g0240	T	S-receptor kinase IPR002290 Serine_threonine protein kinase	10.3899	-1.07591	-0.629645	-0.358344	-0.664871	-0.938544	-0.973984				Nitab4.5_0000337g0110	Nitab4.5_0002150g0010	Nitab4.5_0001709g0010	Nitab4.5_0001003g0020	Nitab4.5_0000562g0080	Nitab4.5_0000759g0270
Nitab4.5_0000339g0010	S	AAA-ATPase IPR003959 ATPase, AAA-type, core	6.5522	-1.2457	-0.493534	0.25856	-1.67808	-1.06014	-0.860094				Nitab4.5_0000338g0240	Nitab4.5_0002156g0050	Nitab4.5_0001715g0090	Nitab4.5_0001013g0090	Nitab4.5_0000562g0110	Nitab4.5_0000766g0060
Nitab4.5_0000342g0220	T	AT-hook DNA-binding protein (Fragment) IPR014476 Predicted AT-hook DNA-binding	61.7317	1.11063	0.761366	0.294948	0.177199	-0.0175235	0.95251				Nitab4.5_0000339g0010	Nitab4.5_0002157g0030	Nitab4.5_0001716g0010	Nitab4.5_0001014g0160	Nitab4.5_0000565g0130	Nitab4.5_0000769g0190
Nitab4.5_0000342g0270	T	Ethylene receptor IPR001789 Signal transduction response regulator, receiver region IPR014525 Signal transduction histidine kinase, hybrid-type, ethylene sensor IPR005467 Signal transduction histidine kinase, core	3.72612	3.24352	3.06331	-0.323663	-0.0938618	-0.0502571	-0.0962672				Nitab4.5_0000342g0220	Nitab4.5_0002158g0130	Nitab4.5_0001727g0170	Nitab4.5_0001026g0010	Nitab4.5_0000565g0270	Nitab4.5_0000771g0070
Nitab4.5_0000343g0190	-	Cathepsin L-like cysteine proteinase IPR013128 Peptidase C1A, papain IPR000169 Peptidase, cysteine peptidase active site	77.5793	-1.93297	-1.70447	-0.734127	0.0115442	-0.542241	-0.702119				Nitab4.5_0000342g0270	Nitab4.5_0002167g0030	Nitab4.5_0001735g0040	Nitab4.5_0001026g0060	Nitab4.5_0000566g0200	Nitab4.5_0000775g0080
Nitab4.5_0000345g0080	S	Alpha-humulene_(-)-(E)-beta-caryophyllene synthase IPR005630 Terpene synthase, metal-binding domain	2.37943	-2.75156	-5.51411	-6.48906	-14.5384	-3.93931	-3.53868				Nitab4.5_0000343g0190	Nitab4.5_0002177g0010	Nitab4.5_0001739g0070	Nitab4.5_0001028g0120	Nitab4.5_0000570g0290	Nitab4.5_0000782g0010
Nitab4.5_0000349g0060	S	Phosphatidylinositol-4-phosphate 5-kinase 9 IPR017163 Phosphatidylinositol-4-phosphate 5-kinase, plant	18.6221	-1.918	-1.29995	-0.306086	-1.1113	-1.59436	-0.290794				Nitab4.5_0000345g0080	Nitab4.5_0002177g0170	Nitab4.5_0001744g0070	Nitab4.5_0001028g0130	Nitab4.5_0000573g0060	Nitab4.5_0000784g0060
Nitab4.5_0000350g0060	T	Phosphatidylserine synthase 2 IPR004277 Phosphatidyl serine synthase	9.38332	-1.08575	-0.385379	-0.0764425	0.456012	-0.522728	-0.704849				Nitab4.5_0000349g0060	Nitab4.5_0002182g0090	Nitab4.5_0001750g0050	Nitab4.5_0001028g0150	Nitab4.5_0000574g0090	Nitab4.5_0000787g0200
Nitab4.5_0000351g0050	T	Solute carrier family 2, facilitated glucose transporter member 3 IPR003663 Sugar_inositol transporter	5.3028	1.57942	0.918621	0.391288	0.479238	0.950707	0.0232467				Nitab4.5_0000350g0060	Nitab4.5_0002221g0060	Nitab4.5_0001780g0080	Nitab4.5_0001034g0130	Nitab4.5_0000574g0130	Nitab4.5_0000787g0240
Nitab4.5_0000354g0180	T	Aspartic proteinase nepenthesin-1 IPR001461 Peptidase A1	9.65823	-1.70639	-0.578931	-0.815849	-1.1477	-1.35558	-0.479764				Nitab4.5_0000351g0050	Nitab4.5_0002232g0070	Nitab4.5_0001780g0110	Nitab4.5_0001035g0010	Nitab4.5_0000574g0150	Nitab4.5_0000795g0020
Nitab4.5_0000355g0100	T	Peroxidase 1 IPR002016 Haem peroxidase, plant_fungal_bacterial	4.97268	-2.30996	-0.114365	1.16672	0.232892	0.341055	-0.708167				Nitab4.5_0000354g0180	Nitab4.5_0002241g0040	Nitab4.5_0001788g0240	Nitab4.5_0001036g0110	Nitab4.5_0000574g0200	Nitab4.5_0000799g0010
Nitab4.5_0000355g0150	T	Aminotransferase like protein IPR005814 Aminotransferase class-III	23.8415	1.20953	0.329484	0.0223723	-0.679174	-0.889887	0.579402				Nitab4.5_0000355g0100	Nitab4.5_0002253g0010	Nitab4.5_0001791g0030	Nitab4.5_0001040g0130	Nitab4.5_0000578g0200	Nitab4.5_0000799g0020
Nitab4.5_0000355g0180	T	F-box_LRR-repeat protein 3 IPR006553 Leucine-rich repeat, cysteine-containing subtype	21.1257	-1.03498	-0.482009	-0.0293915	-0.243369	-0.511519	-0.00768034				Nitab4.5_0000355g0150	Nitab4.5_0002282g0120	Nitab4.5_0001814g0020	Nitab4.5_0001041g0130	Nitab4.5_0000580g0250	Nitab4.5_0000803g0050
Nitab4.5_0000356g0010	T	Glutathione S-transferase IPR004046 Glutathione S-transferase, C-terminal	100.174	-1.31201	-0.736638	-0.49935	-2.15494	-0.736956	-2.21761				Nitab4.5_0000355g0180	Nitab4.5_0002294g0130	Nitab4.5_0001817g0020	Nitab4.5_0001043g0040	Nitab4.5_0000583g0180	Nitab4.5_0000806g0070
Nitab4.5_0000357g0250	S	Exocyst complex component EXO70 IPR004140 Exo70 exocyst complex subunit	2.43275	1.21945	0.0540131	0.28319	0.0615249	0.158193	-0.107985				Nitab4.5_0000356g0010	Nitab4.5_0002303g0040	Nitab4.5_0001842g0020	Nitab4.5_0001059g0090	Nitab4.5_0000588g0340	Nitab4.5_0000807g0070
Nitab4.5_0000358g0150	T	Unknown Protein	84.0841	-1.05704	-0.947984	-0.503663	0.0110163	-0.0178048	-0.858822				Nitab4.5_0000357g0250	Nitab4.5_0002311g0020	Nitab4.5_0001855g0070	Nitab4.5_0001064g0060	Nitab4.5_0000593g0080	Nitab4.5_0000807g0110
Nitab4.5_0000363g0010	T	Proteinase inhibitor II IPR003465 Proteinase inhibitor I20, Pin2	105.755	-1.88744	-1.68455	-0.937712	-1.59158	-1.42826	-0.250279				Nitab4.5_0000358g0150	Nitab4.5_0002314g0010	Nitab4.5_0001884g0050	Nitab4.5_0001068g0010	Nitab4.5_0000593g0240	Nitab4.5_0000814g0050
Nitab4.5_0000368g0010	T	PAPA-1-like conserved region family protein expressed IPR006880 PAPA-1-like conserved region	8.31931	1.18049	0.848296	0.208181	0.111251	0.177149	-0.178925				Nitab4.5_0000363g0010	Nitab4.5_0002321g0060	Nitab4.5_0001894g0010	Nitab4.5_0001087g0030	Nitab4.5_0000595g0010	Nitab4.5_0000815g0030
Nitab4.5_0000368g0190	T	NA	1.32909	1.03588	0.214657	-0.27967	-0.682398	-1.1863	-0.203316				Nitab4.5_0000368g0010	Nitab4.5_0002322g0170	Nitab4.5_0001894g0040	Nitab4.5_0001088g0200	Nitab4.5_0000596g0020	Nitab4.5_0000818g0010
Nitab4.5_0000368g0240	T	Dihydrolipoyl dehydrogenase IPR006258 Dihydrolipoamide dehydrogenase	9.18935	1.22811	0.108253	0.546245	0.34132	0.700251	0.424711				Nitab4.5_0000368g0190	Nitab4.5_0002353g0100	Nitab4.5_0001912g0020	Nitab4.5_0001091g0070	Nitab4.5_0000597g0020	Nitab4.5_0000819g0060
Nitab4.5_0000368g0310	-	3_apos-5_apos exonuclease family protein IPR002562 3-5 exonuclease	22.7387	-1.16135	-1.09033	-0.559681	-0.65779	-1.46703	-0.0449861				Nitab4.5_0000368g0240	Nitab4.5_0002370g0050	Nitab4.5_0001922g0090	Nitab4.5_0001091g0090	Nitab4.5_0000604g0110	Nitab4.5_0000826g0100
Nitab4.5_0000368g0400	T	Chaperone protein dnaJ IPR001623 Heat shock protein DnaJ, N-terminal	44.2404	-2.72002	-2.06614	-1.08565	0.0924836	-0.32929	-2.47386				Nitab4.5_0000368g0310	Nitab4.5_0002418g0030	Nitab4.5_0001925g0070	Nitab4.5_0001096g0050	Nitab4.5_0000605g0120	Nitab4.5_0000829g0140
Nitab4.5_0000371g0020	S	LRR receptor-like serine_threonine-protein kinase FEI 1 IPR002290 Serine_threonine protein kinase	3.11633	-4.17601	-1.1012	0.669735	-1.17104	-1.03474	0.655933				Nitab4.5_0000368g0400	Nitab4.5_0002436g0020	Nitab4.5_0001925g0250	Nitab4.5_0001099g0050	Nitab4.5_0000608g0110	Nitab4.5_0000831g0120
Nitab4.5_0000373g0030	T	TPR domain protein IPR011990 Tetratricopeptide-like helical	0.816346	5.74324	3.55557	3.84524	3.9797	4.16128	3.66979				Nitab4.5_0000371g0020	Nitab4.5_0002443g0040	Nitab4.5_0001944g0030	Nitab4.5_0001110g0140	Nitab4.5_0000610g0020	Nitab4.5_0000833g0010
Nitab4.5_0000373g0080	T	5_apos-AMP-activated protein kinase subunit gamma-3 IPR000644 Cystathionine beta-synthase, core	0.729182	3.96758	1.59604	-3.26864	0.795023	0.805555	-0.439207				Nitab4.5_0000373g0030	Nitab4.5_0002456g0130	Nitab4.5_0001952g0110	Nitab4.5_0001111g0050	Nitab4.5_0000610g0290	Nitab4.5_0000833g0060
Nitab4.5_0000373g0270	T	Cinnamoyl-CoA reductase-binding domain	38.7537	1.07398	0.637656	0.197527	-0.310323	-0.1098	0.351656				Nitab4.5_0000373g0080	Nitab4.5_0002462g0090	Nitab4.5_0001955g0110	Nitab4.5_0001114g0030	Nitab4.5_0000618g0010	Nitab4.5_0000838g0070
Nitab4.5_0000375g0070	T	Amino acid transporter IPR013057 Amino acid transporter, transmembrane	12.6982	2.12451	1.82314	0.179988	-0.159918	0.667224	0.332819				Nitab4.5_0000373g0270	Nitab4.5_0002466g0010	Nitab4.5_0001957g0020	Nitab4.5_0001119g0040	Nitab4.5_0000618g0070	Nitab4.5_0000844g0010
Nitab4.5_0000375g0320	-	Metacaspase IPR011600 Peptidase C14, caspase catalytic	5.44685	-1.32281	-1.10342	-0.811142	-0.18238	-2.1459	-1.22409				Nitab4.5_0000375g0070	Nitab4.5_0002498g0080	Nitab4.5_0001970g0020	Nitab4.5_0001119g0060	Nitab4.5_0000618g0120	Nitab4.5_0000845g0230
Nitab4.5_0000376g0230	T	GDSL esterase_lipase At1g28580 IPR001087 Lipase, GDSL	2.8611	1.08116	0.1617	0.474184	0.0913538	-0.0741439	0.643971				Nitab4.5_0000375g0320	Nitab4.5_0002521g0040	Nitab4.5_0002002g0110	Nitab4.5_0001128g0030	Nitab4.5_0000622g0140	Nitab4.5_0000850g0040
Nitab4.5_0000377g0180	T	Phosphoenolpyruvate carboxykinase IPR001272 Phosphoenolpyruvate carboxykinase, ATP-utilising	44.7894	1.11572	0.539823	0.418657	-0.341564	0.386289	1.25747				Nitab4.5_0000376g0230	Nitab4.5_0002526g0100	Nitab4.5_0002003g0050	Nitab4.5_0001142g0030	Nitab4.5_0000625g0080	Nitab4.5_0000852g0050
Nitab4.5_0000377g0210	T	BHLH transcription factor IPR011598 Helix-loop-helix DNA-binding	17.9341	1.36803	0.536289	-0.26879	-0.945641	-1.41852	-0.446145				Nitab4.5_0000377g0180	Nitab4.5_0002534g0050	Nitab4.5_0002009g0020	Nitab4.5_0001143g0050	Nitab4.5_0000634g0140	Nitab4.5_0000856g0190
Nitab4.5_0000380g0050	T	BEL1-like homeodomain protein 1 IPR001356 Homeobox IPR017970 Homeobox, conserved site	5.22663	1.84835	1.08678	-0.0313258	0.569794	0.430641	0.369416				Nitab4.5_0000377g0210	Nitab4.5_0002541g0050	Nitab4.5_0002020g0050	Nitab4.5_0001146g0080	Nitab4.5_0000636g0130	Nitab4.5_0000857g0130
Nitab4.5_0000381g0220	T	Myb family transcription factor-like IPR006447 Myb-like DNA-binding region, SHAQKYF class	11.4936	-1.56436	-0.76596	-0.764903	-0.548404	-0.557154	-1.20929				Nitab4.5_0000380g0050	Nitab4.5_0002543g0010	Nitab4.5_0002058g0120	Nitab4.5_0001157g0020	Nitab4.5_0000637g0030	Nitab4.5_0000859g0200
Nitab4.5_0000381g0330	T	Cytochrome P450	2.11761	-2.45784	-0.16789	1.31498	0.226403	-0.770167	1.79195				Nitab4.5_0000381g0220	Nitab4.5_0002545g0110	Nitab4.5_0002093g0010	Nitab4.5_0001157g0040	Nitab4.5_0000640g0140	Nitab4.5_0000860g0160
Nitab4.5_0000382g0040	T	Patatin-like protein 3 IPR002641 Patatin	2.71576	-1.63344	-0.843578	0.0139834	0.529895	0.572466	-1.49116				Nitab4.5_0000381g0330	Nitab4.5_0002568g0030	Nitab4.5_0002102g0030	Nitab4.5_0001168g0160	Nitab4.5_0000640g0150	Nitab4.5_0000863g0190
Nitab4.5_0000382g0070	T	Methyl jasmonate esterase IPR000073 Alpha_beta hydrolase fold-1	2.35659	1.27981	0.312284	0.0627131	-0.26885	0.864106	1.00904				Nitab4.5_0000382g0040	Nitab4.5_0002577g0100	Nitab4.5_0002107g0060	Nitab4.5_0001171g0090	Nitab4.5_0000640g0170	Nitab4.5_0000863g0210
Nitab4.5_0000383g0180	T	Phosphoenolpyruvate carboxylase IPR015813 Pyruvate_Phosphoenolpyruvate kinase, catalytic core IPR001449 Phosphoenolpyruvate carboxylase	36.3293	-1.11618	-0.310732	0.74513	-0.0489659	-1.00103	0.138527				Nitab4.5_0000382g0070	Nitab4.5_0002588g0020	Nitab4.5_0002112g0110	Nitab4.5_0001175g0140	Nitab4.5_0000647g0190	Nitab4.5_0000870g0060
Nitab4.5_0000383g0230	-	Pistil extensin like protein (Fragment) IPR006041 Pollen Ole e 1 allergen and extensin	8.21308	-1.22833	0.620773	2.27238	0.825873	0.53797	0.206855				Nitab4.5_0000383g0180	Nitab4.5_0002589g0070	Nitab4.5_0002113g0180	Nitab4.5_0001180g0220	Nitab4.5_0000649g0170	Nitab4.5_0000871g0060
Nitab4.5_0000386g0250	T	CXE carboxylesterase IPR013094 Alpha_beta hydrolase fold-3	3.22893	-1.42076	-0.306789	0.266089	-0.467626	0.285085	1.20193				Nitab4.5_0000383g0230	Nitab4.5_0002590g0030	Nitab4.5_0002137g0140	Nitab4.5_0001181g0050	Nitab4.5_0000649g0210	Nitab4.5_0000874g0180
Nitab4.5_0000386g0260	-	Dihydroflavonol 4-reductase family-binding domain	9.27786	1.51531	0.698354	0.527014	0.374313	0.352563	0.618603				Nitab4.5_0000386g0250	Nitab4.5_0002607g0070	Nitab4.5_0002145g0030	Nitab4.5_0001187g0120	Nitab4.5_0000649g0260	Nitab4.5_0000875g0110
Nitab4.5_0000387g0060	S	Ankyrin repeat protein IPR002110 Ankyrin	7.43514	-2.11034	-2.33165	-1.86504	-2.41842	-3.58767	-2.05946				Nitab4.5_0000386g0260	Nitab4.5_0002655g0080	Nitab4.5_0002163g0070	Nitab4.5_0001192g0080	Nitab4.5_0000650g0260	Nitab4.5_0000876g0040
Nitab4.5_0000389g0070	T	Ectonucleoside triphosphate diphosphohydrolase 6 IPR000407 Nucleoside phosphatase GDA1_CD39	5.093	-1.72041	-0.255973	0.430548	0.814231	3.53361	1.1522				Nitab4.5_0000387g0060	Nitab4.5_0002673g0040	Nitab4.5_0002177g0170	Nitab4.5_0001208g0090	Nitab4.5_0000651g0010	Nitab4.5_0000876g0130
Nitab4.5_0000390g0020	T	Cytochrome P450	5.7137	-1.57764	-0.788972	-0.753359	-0.629828	-1.24376	-0.242571				Nitab4.5_0000389g0070	Nitab4.5_0002673g0050	Nitab4.5_0002182g0090	Nitab4.5_0001211g0280	Nitab4.5_0000651g0050	Nitab4.5_0000876g0140
Nitab4.5_0000390g0030	T	cytochrome P450	34.1101	-1.38017	-1.65805	-1.37875	-1.34948	-1.23141	0.174751				Nitab4.5_0000390g0020	Nitab4.5_0002680g0060	Nitab4.5_0002196g0030	Nitab4.5_0001212g0030	Nitab4.5_0000652g0090	Nitab4.5_0000880g0080
Nitab4.5_0000391g0050	T	cDNA clone J075153F01 full insert sequence IPR009769 Protein of unknown function DUF1336	5.51574	-1.21012	-1.53464	-0.690301	-0.13158	-0.47075	-0.501815				Nitab4.5_0000390g0030	Nitab4.5_0002687g0010	Nitab4.5_0002201g0040	Nitab4.5_0001212g0110	Nitab4.5_0000652g0220	Nitab4.5_0000881g0110
Nitab4.5_0000391g0160	T	Unknown Protein	10.4507	-1.02764	-0.873935	-0.186938	-0.164045	-0.0723164	-0.033939				Nitab4.5_0000391g0050	Nitab4.5_0002687g0020	Nitab4.5_0002204g0080	Nitab4.5_0001215g0240	Nitab4.5_0000658g0110	Nitab4.5_0000883g0020
Nitab4.5_0000401g0120	T	Sucrose phosphate synthase IPR012819 Sucrose phosphate synthase, plant	0.256963	2.96532	2.19636	0.637494	1.50065	0.900481	2.14885				Nitab4.5_0000391g0160	Nitab4.5_0002715g0060	Nitab4.5_0002214g0060	Nitab4.5_0001223g0020	Nitab4.5_0000668g0080	Nitab4.5_0000884g0010
Nitab4.5_0000402g0010	S	Glucosyltransferase IPR002213 UDP-glucuronosyl_UDP-glucosyltransferase	4.36839	-2.72317	-1.02189	0.165438	-0.350352	-1.57768	-0.0911636				Nitab4.5_0000401g0120	Nitab4.5_0002720g0030	Nitab4.5_0002224g0080	Nitab4.5_0001225g0250	Nitab4.5_0000669g0080	Nitab4.5_0000884g0030
Nitab4.5_0000402g0040	-	1-deoxy-D-xylulose 5-phosphate synthase 2 IPR005477 Deoxyxylulose-5-phosphate synthase	2.48919	1.20718	1.81974	2.29482	1.74702	2.61773	2.67375				Nitab4.5_0000402g0010	Nitab4.5_0002723g0010	Nitab4.5_0002234g0040	Nitab4.5_0001229g0040	Nitab4.5_0000671g0010	Nitab4.5_0000895g0250
Nitab4.5_0000402g0080	-	HVA22-like protein e IPR004345 TB2_DP1 and HVA22 related protein	37.2978	1.69294	0.183207	-0.518015	-1.0057	-0.835269	-0.661257				Nitab4.5_0000402g0040	Nitab4.5_0002723g0040	Nitab4.5_0002245g0100	Nitab4.5_0001234g0010	Nitab4.5_0000672g0080	Nitab4.5_0000900g0090
Nitab4.5_0000402g0150	S	Alcohol dehydrogenase IPR002085 Alcohol dehydrogenase superfamily, zinc-containing	20.2221	1.36271	0.66261	0.103879	0.0567432	0.364751	0.110048				Nitab4.5_0000402g0080	Nitab4.5_0002733g0050	Nitab4.5_0002252g0100	Nitab4.5_0001264g0190	Nitab4.5_0000676g0240	Nitab4.5_0000905g0130
Nitab4.5_0000402g0160	S	Alcohol dehydrogenase IPR002085 Alcohol dehydrogenase superfamily, zinc-containing	7.6877	-5.01212	-4.12298	-4.08425	-4.78906	-4.39184	-6.08225				Nitab4.5_0000402g0150	Nitab4.5_0002758g0040	Nitab4.5_0002252g0110	Nitab4.5_0001286g0050	Nitab4.5_0000677g0200	Nitab4.5_0000907g0080
Nitab4.5_0000402g0200	S	Cinnamyl alcohol dehydrogenase IPR002085 Alcohol dehydrogenase superfamily, zinc-containing	86.2105	-1.05898	-0.536968	0.0359216	-1.00764	-0.69723	0.0694211				Nitab4.5_0000402g0160	Nitab4.5_0002762g0010	Nitab4.5_0002253g0010	Nitab4.5_0001288g0190	Nitab4.5_0000680g0050	Nitab4.5_0000928g0020
Nitab4.5_0000402g0260	-	Rhamnogalacturonate lyase IPR010325 Rhamnogalacturonate lyase	0.736854	1.25058	-0.567819	1.02016	1.62836	1.39333	0.092647				Nitab4.5_0000402g0200	Nitab4.5_0002771g0030	Nitab4.5_0002282g0120	Nitab4.5_0001291g0080	Nitab4.5_0000680g0090	Nitab4.5_0000932g0020
Nitab4.5_0000404g0030	T	Unknown Protein IPR009606 Protein of unknown function DUF1218	28.8258	-1.45773	-0.950984	-0.537101	-0.0262705	-0.505882	-0.0261558				Nitab4.5_0000402g0260	Nitab4.5_0002772g0010	Nitab4.5_0002286g0090	Nitab4.5_0001297g0050	Nitab4.5_0000680g0130	Nitab4.5_0000933g0030
Nitab4.5_0000404g0170	-	Lanosterol synthase IPR018333 Squalene cyclase	10.3625	-1.05971	-0.302116	0.456263	0.109187	-1.20424	2.20142				Nitab4.5_0000404g0030	Nitab4.5_0002783g0040	Nitab4.5_0002308g0020	Nitab4.5_0001301g0110	Nitab4.5_0000682g0040	Nitab4.5_0000941g0160
Nitab4.5_0000408g0030	T	Wall-associated receptor kinase-like 20	20.0331	-1.03964	-0.682137	-0.504784	-0.129235	-0.825814	-0.386422				Nitab4.5_0000404g0170	Nitab4.5_0002783g0140	Nitab4.5_0002308g0030	Nitab4.5_0001304g0030	Nitab4.5_0000682g0050	Nitab4.5_0000943g0050
Nitab4.5_0000412g0020	S	Multidrug resistance protein mdtK IPR002528 Multi antimicrobial extrusion protein MatE	0.332795	2.79773	-0.178102	0.635285	0.576209	1.71299	-0.00506642				Nitab4.5_0000408g0030	Nitab4.5_0002792g0060	Nitab4.5_0002314g0010	Nitab4.5_0001318g0050	Nitab4.5_0000690g0070	Nitab4.5_0000944g0100
Nitab4.5_0000414g0120	T	Predicted by genscan and genefinder	20.7209	-1.19145	-0.58924	-0.237181	0.264174	-0.339302	-0.26821				Nitab4.5_0000412g0020	Nitab4.5_0002796g0040	Nitab4.5_0002345g0080	Nitab4.5_0001320g0150	Nitab4.5_0000691g0010	Nitab4.5_0000956g0090
Nitab4.5_0000415g0070	-	NA	2.2154	-3.3633	-2.2874	-3.51058	-2.07529	-3.88305	-3.54268				Nitab4.5_0000414g0120	Nitab4.5_0002822g0010	Nitab4.5_0002350g0050	Nitab4.5_0001331g0030	Nitab4.5_0000702g0130	Nitab4.5_0000957g0130
Nitab4.5_0000416g0140	T	Chitinase A IPR011583 Chitinase II	63.7949	-1.46693	-0.713883	0.0267359	-0.741327	-2.27641	0.00535497				Nitab4.5_0000415g0070	Nitab4.5_0002823g0010	Nitab4.5_0002352g0120	Nitab4.5_0001345g0040	Nitab4.5_0000704g0060	Nitab4.5_0000957g0170
Nitab4.5_0000418g0010	T	Cytochrome P450	0.505309	2.27047	2.31799	3.9105	3.28327	0.0884931	2.81357				Nitab4.5_0000416g0140	Nitab4.5_0002838g0050	Nitab4.5_0002361g0080	Nitab4.5_0001356g0110	Nitab4.5_0000704g0080	Nitab4.5_0000960g0050
Nitab4.5_0000420g0010	T	9-cis-epoxycarotenoid dioxygenase 5 IPR004294 Carotenoid oxygenase	3.02884	2.15596	0.883848	-0.623996	0.349875	0.822149	-0.837682				Nitab4.5_0000418g0010	Nitab4.5_0002839g0010	Nitab4.5_0002369g0010	Nitab4.5_0001357g0030	Nitab4.5_0000705g0020	Nitab4.5_0000962g0100
Nitab4.5_0000420g0030	-	Calcyclin-binding protein IPR007699 SGS	12.507	-2.70805	-0.784027	-3.01395	-4.16546	-4.8078	-3.9947				Nitab4.5_0000420g0010	Nitab4.5_0002846g0010	Nitab4.5_0002378g0020	Nitab4.5_0001367g0070	Nitab4.5_0000705g0030	Nitab4.5_0000970g0040
Nitab4.5_0000423g0060	S	Ethylene responsive transcription factor 2a IPR001471 Pathogenesis-related transcriptional factor and ERF, DNA-binding	4.05062	1.20707	-0.250536	-0.932491	-1.08042	-0.469202	-0.816078				Nitab4.5_0000420g0030	Nitab4.5_0002848g0070	Nitab4.5_0002400g0040	Nitab4.5_0001372g0020	Nitab4.5_0000705g0070	Nitab4.5_0000977g0030
Nitab4.5_0000425g0010	T	Sulfate transporter IPR001902 Sulphate anion transporter	3.26285	-1.89654	-0.438452	-0.288683	-1.891	-1.81015	-0.777364				Nitab4.5_0000423g0060	Nitab4.5_0002860g0010	Nitab4.5_0002402g0010	Nitab4.5_0001380g0020	Nitab4.5_0000705g0120	Nitab4.5_0000977g0040
Nitab4.5_0000425g0210	T	NA	58.6286	1.16511	1.53163	2.38283	0.926978	1.44315	1.3611				Nitab4.5_0000425g0010	Nitab4.5_0002863g0040	Nitab4.5_0002410g0020	Nitab4.5_0001381g0190	Nitab4.5_0000706g0050	Nitab4.5_0000977g0070
Nitab4.5_0000426g0040	T	NA	8.99566	1.56141	0.844342	0.378292	0.028522	-0.101662	0.0630155				Nitab4.5_0000425g0210	Nitab4.5_0002898g0030	Nitab4.5_0002429g0080	Nitab4.5_0001383g0030	Nitab4.5_0000712g0280	Nitab4.5_0000978g0100
Nitab4.5_0000426g0200	T	Major latex-like protein IPR000916 Bet v I allergen	24.6118	-1.04263	0.350938	0.86199	-0.224665	-0.0787589	-1.2496				Nitab4.5_0000426g0040	Nitab4.5_0002902g0060	Nitab4.5_0002443g0040	Nitab4.5_0001393g0020	Nitab4.5_0000714g0070	Nitab4.5_0000983g0060
Nitab4.5_0000426g0230	-	Unknown Protein	47.3743	-1.5269	-0.445049	0.24378	1.00653	-1.30916	-0.510549				Nitab4.5_0000426g0200	Nitab4.5_0002909g0010	Nitab4.5_0002458g0030	Nitab4.5_0001417g0100	Nitab4.5_0000715g0120	Nitab4.5_0000986g0060
Nitab4.5_0000428g0090	T	Receptor like kinase, RLK	0.233428	1.71786	1.4225	0.987679	0.285446	0.757899	0.228737				Nitab4.5_0000426g0230	Nitab4.5_0002914g0140	Nitab4.5_0002466g0010	Nitab4.5_0001427g0090	Nitab4.5_0000715g0150	Nitab4.5_0000996g0010
Nitab4.5_0000429g0030	T	ABC transporter G family member 22 IPR013525 ABC-2 type transporter	5.20334	1.522	0.318729	0.0850231	-0.520594	-0.997283	0.476209				Nitab4.5_0000428g0090	Nitab4.5_0002948g0020	Nitab4.5_0002498g0070	Nitab4.5_0001437g0100	Nitab4.5_0000716g0250	Nitab4.5_0001000g0100
Nitab4.5_0000430g0050	T	Acid phosphatase IPR004843 Metallophosphoesterase	51.1396	-5.30657	-1.47738	-0.0266251	-0.0277242	-3.56529	-1.5738				Nitab4.5_0000429g0030	Nitab4.5_0002980g0050	Nitab4.5_0002498g0080	Nitab4.5_0001439g0050	Nitab4.5_0000718g0310	Nitab4.5_0001000g0160
Nitab4.5_0000433g0070	S	Prostaglandin E synthase 3 IPR017447 CS	74.5676	-1.84253	-1.25074	-2.20013	-2.02785	-2.56695	-3.36359				Nitab4.5_0000430g0050	Nitab4.5_0003022g0060	Nitab4.5_0002532g0030	Nitab4.5_0001439g0100	Nitab4.5_0000722g0020	Nitab4.5_0001013g0090
Nitab4.5_0000434g0190	-	NA	1.50009	-13.8729	1.61633	-0.0104392	-3.04969	-13.8729	-1.47525				Nitab4.5_0000433g0070	Nitab4.5_0003030g0140	Nitab4.5_0002532g0040	Nitab4.5_0001453g0100	Nitab4.5_0000722g0030	Nitab4.5_0001014g0090
Nitab4.5_0000436g0180	T	Ethylene-responsive transcription factor 14 IPR001471 Pathogenesis-related transcriptional factor and ERF, DNA-binding	12.4831	-2.21178	-1.78334	-2.3669	-3.46752	-2.38535	-3.32897				Nitab4.5_0000434g0190	Nitab4.5_0003033g0050	Nitab4.5_0002541g0050	Nitab4.5_0001464g0010	Nitab4.5_0000723g0160	Nitab4.5_0001019g0060
Nitab4.5_0000437g0070	T	NADH ubiquinone oxidoreductase complex I intermediate-associated protein 30 IPR013857 NADH:ubiquinone oxidoreductase intermediate-associated protein 30	2.72668	1.90575	0.865996	0.066786	-1.08332	-1.22585	0.901466				Nitab4.5_0000436g0180	Nitab4.5_0003035g0030	Nitab4.5_0002546g0050	Nitab4.5_0001468g0070	Nitab4.5_0000723g0230	Nitab4.5_0001022g0030
Nitab4.5_0000437g0150	T	Unknown Protein	2.89774	1.3955	0.245433	-0.0119982	-0.94648	0.716933	0.765835				Nitab4.5_0000437g0070	Nitab4.5_0003035g0040	Nitab4.5_0002548g0010	Nitab4.5_0001472g0080	Nitab4.5_0000728g0020	Nitab4.5_0001026g0060
Nitab4.5_0000437g0160	T	Unknown Protein	12.0384	1.27426	0.308213	0.183804	-0.195918	0.987944	0.956098				Nitab4.5_0000437g0150	Nitab4.5_0003066g0030	Nitab4.5_0002548g0020	Nitab4.5_0001474g0050	Nitab4.5_0000729g0130	Nitab4.5_0001028g0120
Nitab4.5_0000439g0020	T	Mate efflux family protein IPR002528 Multi antimicrobial extrusion protein MatE	5.39346	-1.46803	-0.967148	-0.290394	-0.301901	-1.04699	0.356375				Nitab4.5_0000437g0160	Nitab4.5_0003079g0070	Nitab4.5_0002576g0030	Nitab4.5_0001477g0200	Nitab4.5_0000730g0120	Nitab4.5_0001028g0130
Nitab4.5_0000440g0100	S	Peroxidase IPR002016 Haem peroxidase, plant_fungal_bacterial	86.5751	-4.11609	-1.40144	0.111263	-1.33293	-2.47891	-0.491363				Nitab4.5_0000439g0020	Nitab4.5_0003084g0040	Nitab4.5_0002590g0030	Nitab4.5_0001485g0200	Nitab4.5_0000732g0130	Nitab4.5_0001028g0150
Nitab4.5_0000441g0070	T	Chlorophyll a-b binding protein 4, chloroplastic IPR001344 Chlorophyll A-B binding protein	1.5652	2.60146	0.0337623	-1.60821	-1.98179	-2.45666	0.480213				Nitab4.5_0000440g0100	Nitab4.5_0003088g0020	Nitab4.5_0002600g0070	Nitab4.5_0001489g0010	Nitab4.5_0000733g0180	Nitab4.5_0001029g0080
Nitab4.5_0000443g0140	-	Unknown Protein IPR008889 VQ	9.82208	-1.3365	-1.28081	-0.488319	-0.926561	-0.0724894	-0.884877				Nitab4.5_0000441g0070	Nitab4.5_0003113g0050	Nitab4.5_0002605g0040	Nitab4.5_0001495g0070	Nitab4.5_0000737g0020	Nitab4.5_0001035g0010
Nitab4.5_0000444g0150	S	Pyruvate decarboxylase IPR012110 Pyruvate decarboxylase_indolepyruvate decarboxylase	13.5976	1.26715	1.19353	-0.133801	-0.986931	-1.463	0.0553323				Nitab4.5_0000443g0140	Nitab4.5_0003114g0110	Nitab4.5_0002623g0010	Nitab4.5_0001495g0130	Nitab4.5_0000737g0060	Nitab4.5_0001047g0100
Nitab4.5_0000445g0060	T	Alcohol dehydrogenase 2 IPR002085 Alcohol dehydrogenase superfamily, zinc-containing	0.832261	2.27225	2.54382	-0.446396	0.437648	0.538438	-1.63746				Nitab4.5_0000444g0150	Nitab4.5_0003122g0050	Nitab4.5_0002637g0040	Nitab4.5_0001506g0090	Nitab4.5_0000737g0120	Nitab4.5_0001048g0050
Nitab4.5_0000445g0130	-	RAG1-activating protein 1 homolog IPR018179 RAG1-activating protein 1 homologue	9.53796	-1.29139	-0.688066	-0.395118	-1.43894	-2.50289	0.0314558				Nitab4.5_0000445g0060	Nitab4.5_0003133g0040	Nitab4.5_0002649g0010	Nitab4.5_0001523g0030	Nitab4.5_0000738g0040	Nitab4.5_0001051g0160
Nitab4.5_0000446g0010	T	Xyloglucan endotransglucosylase_hydrolase 7 IPR016455 Xyloglucan endotransglucosylase_hydrolase	26.2254	-1.192	0.0550742	0.682974	1.83623	0.470006	-0.535369				Nitab4.5_0000445g0130	Nitab4.5_0003179g0060	Nitab4.5_0002660g0010	Nitab4.5_0001542g0020	Nitab4.5_0000742g0110	Nitab4.5_0001054g0040
Nitab4.5_0000450g0070	-	Metal ion binding protein IPR006121 Heavy metal transport_detoxification protein	9.49935	-1.87849	-0.846363	-0.970579	-0.589122	-1.085	-1.57597				Nitab4.5_0000446g0010	Nitab4.5_0003201g0020	Nitab4.5_0002664g0090	Nitab4.5_0001566g0010	Nitab4.5_0000744g0050	Nitab4.5_0001059g0090
Nitab4.5_0000451g0050	T	Beta-amylase IPR013781 Glycoside hydrolase, subgroup, catalytic core	8.69748	2.04204	0.766277	0.226771	0.0393582	-0.584407	0.489621				Nitab4.5_0000450g0070	Nitab4.5_0003212g0030	Nitab4.5_0002671g0110	Nitab4.5_0001568g0130	Nitab4.5_0000744g0140	Nitab4.5_0001065g0040
Nitab4.5_0000452g0070	-	Unknown Protein	6.04235	1.66034	0.112988	-0.10367	0.479983	0.302461	0.90816				Nitab4.5_0000451g0050	Nitab4.5_0003228g0050	Nitab4.5_0002673g0040	Nitab4.5_0001572g0030	Nitab4.5_0000748g0100	Nitab4.5_0001072g0040
Nitab4.5_0000454g0040	T	D-mannose binding lectin family protein expressed lectin	3.97899	1.01623	0.803455	-0.0302511	-0.013068	-0.0146567	-0.291272				Nitab4.5_0000452g0070	Nitab4.5_0003247g0010	Nitab4.5_0002677g0040	Nitab4.5_0001579g0060	Nitab4.5_0000752g0030	Nitab4.5_0001076g0030
Nitab4.5_0000459g0060	T	Heat stress transcription factor A3-type, DNA-binding	145.302	-1.93558	-0.546051	-1.36731	-3.33143	-5.05985	-3.51917				Nitab4.5_0000454g0040	Nitab4.5_0003259g0090	Nitab4.5_0002682g0060	Nitab4.5_0001581g0010	Nitab4.5_0000754g0250	Nitab4.5_0001088g0200
Nitab4.5_0000460g0050	S	DUF647 domain-containing protein IPR006968 Protein of unknown function DUF647	7.85818	1.04903	0.267449	0.371569	0.0566515	0.408131	0.512625				Nitab4.5_0000459g0060	Nitab4.5_0003261g0020	Nitab4.5_0002687g0010	Nitab4.5_0001585g0070	Nitab4.5_0000755g0010	Nitab4.5_0001091g0010
Nitab4.5_0000460g0100	T	Homeobox-leucine zipper-like protein IPR001356 Homeobox	2.55297	2.08441	2.42881	1.44822	1.29827	0.784196	0.461232				Nitab4.5_0000460g0050	Nitab4.5_0003265g0010	Nitab4.5_0002695g0070	Nitab4.5_0001600g0120	Nitab4.5_0000756g0030	Nitab4.5_0001092g0010
Nitab4.5_0000462g0080	T	Receptor like kinase, RLK	8.06446	-1.6058	-1.33668	-0.527912	-1.02854	-2.04693	-2.3611				Nitab4.5_0000460g0100	Nitab4.5_0003298g0050	Nitab4.5_0002700g0120	Nitab4.5_0001617g0060	Nitab4.5_0000759g0150	Nitab4.5_0001094g0130
Nitab4.5_0000462g0090	-	Receptor like kinase, RLK	7.00515	-1.34498	-1.40214	-0.265993	-0.740254	-1.6087	-2.12631				Nitab4.5_0000462g0080	Nitab4.5_0003298g0060	Nitab4.5_0002700g0150	Nitab4.5_0001622g0050	Nitab4.5_0000759g0270	Nitab4.5_0001096g0030
Nitab4.5_0000462g0110	-	Receptor like kinase, RLK	5.73703	-1.28576	-1.38089	-0.455056	-0.497861	-1.79375	-2.37223				Nitab4.5_0000462g0090	Nitab4.5_0003300g0080	Nitab4.5_0002720g0030	Nitab4.5_0001634g0060	Nitab4.5_0000760g0050	Nitab4.5_0001097g0100
Nitab4.5_0000463g0020	T	heat shock protein IPR013126 Heat shock protein 70	41.7387	-7.4369	-1.80542	-5.10574	-7.06664	-6.74914	-7.87017				Nitab4.5_0000462g0110	Nitab4.5_0003309g0060	Nitab4.5_0002720g0110	Nitab4.5_0001642g0050	Nitab4.5_0000763g0030	Nitab4.5_0001099g0050
Nitab4.5_0000463g0070	T	Protein phosphatase 2C IPR015655 Protein phosphatase 2C	1.89739	4.25111	1.51093	-0.888932	-0.619557	1.16677	0.483448				Nitab4.5_0000463g0020	Nitab4.5_0003309g0070	Nitab4.5_0002733g0050	Nitab4.5_0001644g0100	Nitab4.5_0000764g0010	Nitab4.5_0001102g0030
Nitab4.5_0000463g0100	T	Telomere repeat-binding protein 5 IPR001005 SANT, DNA-binding	2.63663	1.35064	0.845686	0.172229	0.0259017	0.484328	0.51635				Nitab4.5_0000463g0070	Nitab4.5_0003313g0050	Nitab4.5_0002742g0040	Nitab4.5_0001645g0050	Nitab4.5_0000764g0020	Nitab4.5_0001110g0090
Nitab4.5_0000466g0010	T	Peroxidase IPR002016 Haem peroxidase, plant_fungal_bacterial	124.668	-1.02361	-0.67415	-0.145139	-0.626653	-1.52224	-0.220366				Nitab4.5_0000463g0100	Nitab4.5_0003324g0100	Nitab4.5_0002744g0030	Nitab4.5_0001652g0100	Nitab4.5_0000766g0050	Nitab4.5_0001119g0010
Nitab4.5_0000468g0270	T	Carboxyl-terminal peptidase IPR004314 Protein of unknown function DUF239, plant	75.4209	-1.14495	-0.248469	-0.160162	-0.0208955	-0.173873	-0.222568				Nitab4.5_0000466g0010	Nitab4.5_0003328g0020	Nitab4.5_0002762g0010	Nitab4.5_0001654g0010	Nitab4.5_0000766g0070	Nitab4.5_0001119g0040
Nitab4.5_0000469g0040	T	WD-40 repeat family protein IPR017986 WD40 repeat, region	24.2974	1.27663	-0.0494922	-0.80792	-1.58974	-1.58645	-0.499624				Nitab4.5_0000468g0270	Nitab4.5_0003374g0070	Nitab4.5_0002771g0030	Nitab4.5_0001658g0030	Nitab4.5_0000769g0010	Nitab4.5_0001128g0030
Nitab4.5_0000469g0080	T	Alpha-L-arabinofuranosidase_beta-D-xylosidase IPR001764 Glycoside hydrolase, family 3, N-terminal	32.7432	1.09153	0.567945	0.690884	0.592368	0.446597	0.456424				Nitab4.5_0000469g0040	Nitab4.5_0003402g0050	Nitab4.5_0002810g0030	Nitab4.5_0001659g0030	Nitab4.5_0000769g0190	Nitab4.5_0001134g0090
Nitab4.5_0000470g0170	T	Inorganic phosphate transporter IPR004738 Phosphate permease	18.1768	-1.9488	-0.138493	-0.230105	0.493793	-1.59477	-0.951216				Nitab4.5_0000469g0080	Nitab4.5_0003407g0030	Nitab4.5_0002839g0010	Nitab4.5_0001662g0020	Nitab4.5_0000770g0100	Nitab4.5_0001142g0030
Nitab4.5_0000470g0190	T	Cytochrome P450	7.60038	-1.78655	-3.47341	-1.64139	-2.17161	-1.39786	-0.894752				Nitab4.5_0000470g0170	Nitab4.5_0003418g0030	Nitab4.5_0002886g0110	Nitab4.5_0001668g0150	Nitab4.5_0000782g0010	Nitab4.5_0001147g0060
Nitab4.5_0000470g0230	T	Ethylene-responsive transcription factor 2 IPR001471 Pathogenesis-related transcriptional factor and ERF, DNA-binding	2.91932	2.15924	3.05114	-3.19215	-1.16797	-1.9493	-1.19295				Nitab4.5_0000470g0190	Nitab4.5_0003436g0010	Nitab4.5_0002887g0100	Nitab4.5_0001672g0130	Nitab4.5_0000782g0150	Nitab4.5_0001149g0030
Nitab4.5_0000472g0330	T	Unknown Protein	1.39208	1.4483	1.03204	0.0143257	0.156491	0.210939	0.0165099				Nitab4.5_0000470g0230	Nitab4.5_0003436g0020	Nitab4.5_0002906g0080	Nitab4.5_0001674g0010	Nitab4.5_0000783g0110	Nitab4.5_0001164g0090
Nitab4.5_0000476g0080	-	Auxin response factor 14 IPR003340 Transcriptional factor B3	3.53737	1.16132	0.865032	-0.520336	-0.402404	-0.0959578	0.043433				Nitab4.5_0000472g0330	Nitab4.5_0003470g0060	Nitab4.5_0002920g0050	Nitab4.5_0001675g0050	Nitab4.5_0000783g0240	Nitab4.5_0001167g0030
Nitab4.5_0000476g0210	T	Genomic DNA chromosome 5 P1 clone MRH10 IPR009291 Protein of unknown function DUF946, plant	7.38822	1.12733	0.803655	0.632245	0.454854	0.972711	0.821998				Nitab4.5_0000476g0080	Nitab4.5_0003495g0040	Nitab4.5_0002946g0040	Nitab4.5_0001675g0080	Nitab4.5_0000785g0170	Nitab4.5_0001180g0220
Nitab4.5_0000477g0200	T	Kunitz trypsin inhibitor IPR002160 Proteinase inhibitor I3, Kunitz legume	1034.49	-1.67976	-0.799841	-0.186241	0.204372	-0.549396	-0.83389				Nitab4.5_0000476g0210	Nitab4.5_0003548g0040	Nitab4.5_0002949g0040	Nitab4.5_0001683g0050	Nitab4.5_0000786g0230	Nitab4.5_0001183g0090
Nitab4.5_0000483g0270	T	Phytoene synthase 2	8.88114	1.09351	-0.205114	-0.303093	-0.713	-0.786783	0.970295				Nitab4.5_0000477g0200	Nitab4.5_0003554g0020	Nitab4.5_0002956g0080	Nitab4.5_0001688g0070	Nitab4.5_0000787g0200	Nitab4.5_0001186g0050
Nitab4.5_0000488g0010	T	Disease resistance response protein IPR004265 Plant disease resistance response protein	16.9318	1.2751	1.10296	1.24888	0.793961	0.994663	0.275461				Nitab4.5_0000483g0270	Nitab4.5_0003571g0010	Nitab4.5_0002971g0010	Nitab4.5_0001690g0020	Nitab4.5_0000788g0010	Nitab4.5_0001187g0070
Nitab4.5_0000488g0030	T	Plant viral-response family protein IPR006904 Protein of unknown function DUF716	24.6453	1.05995	1.48247	1.15357	1.63559	1.71163	0.529206				Nitab4.5_0000488g0010	Nitab4.5_0003573g0020	Nitab4.5_0002980g0050	Nitab4.5_0001700g0060	Nitab4.5_0000792g0050	Nitab4.5_0001187g0080
Nitab4.5_0000491g0110	-	Purple acid phosphatase IPR008963 Purple acid phosphatase-like, N-terminal	123.846	-1.39344	-0.512863	0.00508943	0.0794493	0.441245	0.0506627				Nitab4.5_0000488g0030	Nitab4.5_0003587g0010	Nitab4.5_0002989g0010	Nitab4.5_0001707g0050	Nitab4.5_0000795g0060	Nitab4.5_0001190g0010
Nitab4.5_0000492g0020	T	UDP-glucosyltransferase HvUGT5876 IPR002213 UDP-glucuronosyl_UDP-glucosyltransferase	2.43739	-2.25087	-1.55636	-0.763629	-2.04689	-2.37827	-1.75178				Nitab4.5_0000491g0110	Nitab4.5_0003588g0050	Nitab4.5_0003011g0040	Nitab4.5_0001707g0150	Nitab4.5_0000798g0130	Nitab4.5_0001194g0010
Nitab4.5_0000492g0070	T	Copper-transporting ATPase IPR001757 ATPase, P-type, K_Mg_Cd_Cu_Zn_Na_Ca_Na_H-transporter	9.61487	-1.18544	-1.07755	-0.511867	0.171205	-0.444693	-0.281183				Nitab4.5_0000492g0020	Nitab4.5_0003676g0080	Nitab4.5_0003011g0080	Nitab4.5_0001725g0180	Nitab4.5_0000800g0030	Nitab4.5_0001194g0040
Nitab4.5_0000495g0090	T	Amino acid transporter family protein IPR013057 Amino acid transporter, transmembrane	15.1804	1.67637	0.930518	0.316701	0.309446	1.53495	0.598803				Nitab4.5_0000492g0070	Nitab4.5_0003715g0060	Nitab4.5_0003012g0060	Nitab4.5_0001727g0170	Nitab4.5_0000801g0040	Nitab4.5_0001194g0100
Nitab4.5_0000496g0150	T	Aspartic proteinase nepenthesin I IPR001461 Peptidase A1	14.891	1.53772	0.435058	0.670564	0.619823	0.79038	0.392623				Nitab4.5_0000495g0090	Nitab4.5_0003721g0020	Nitab4.5_0003013g0020	Nitab4.5_0001736g0020	Nitab4.5_0000803g0050	Nitab4.5_0001202g0030
Nitab4.5_0000496g0160	-	Auxin responsive SAUR protein IPR003676 Auxin responsive SAUR protein	55.2779	-1.5434	-0.806186	-0.485058	-0.24989	-0.894831	-1.12684				Nitab4.5_0000496g0150	Nitab4.5_0003769g0040	Nitab4.5_0003029g0020	Nitab4.5_0001736g0040	Nitab4.5_0000807g0110	Nitab4.5_0001208g0090
Nitab4.5_0000496g0170	T	BZIP transcription factor	6.57947	1.7387	0.897625	0.497948	0.346449	-0.466776	0.344665				Nitab4.5_0000496g0160	Nitab4.5_0003779g0090	Nitab4.5_0003032g0010	Nitab4.5_0001739g0070	Nitab4.5_0000812g0020	Nitab4.5_0001225g0010
Nitab4.5_0000497g0200	S	LIM domain protein IPR001781 Zinc finger, LIM-type	11.7225	1.41331	0.769539	1.37569	1.21045	1.19154	0.0318756				Nitab4.5_0000496g0170	Nitab4.5_0003779g0120	Nitab4.5_0003040g0030	Nitab4.5_0001748g0050	Nitab4.5_0000814g0020	Nitab4.5_0001234g0010
Nitab4.5_0000498g0040	-	Monooxygenase FAD-binding protein IPR003042 Aromatic-ring hydroxylase-like	2.57552	1.56004	1.47557	-0.62309	-0.682608	-0.214667	-0.944358				Nitab4.5_0000497g0200	Nitab4.5_0003802g0020	Nitab4.5_0003042g0040	Nitab4.5_0001750g0050	Nitab4.5_0000818g0010	Nitab4.5_0001237g0040
Nitab4.5_0000498g0090	T	Kinase family protein IPR015783 ATMRK serine_threonine protein kinase-like	7.02065	-1.99823	-1.19591	-0.365958	-1.13122	-1.10469	-0.37169				Nitab4.5_0000498g0040	Nitab4.5_0003811g0100	Nitab4.5_0003076g0080	Nitab4.5_0001754g0010	Nitab4.5_0000824g0040	Nitab4.5_0001243g0040
Nitab4.5_0000500g0020	T	Hydroxycinnamoyl CoA shikimate_quinate hydroxycinnamoyltransferase IPR003480 Transferase	2.25181	2.11283	0.241541	0.84527	0.497712	1.23179	0.906713				Nitab4.5_0000498g0090	Nitab4.5_0003818g0040	Nitab4.5_0003100g0030	Nitab4.5_0001758g0020	Nitab4.5_0000833g0060	Nitab4.5_0001244g0030
Nitab4.5_0000500g0210	T	Expansin-like protein IPR007112 Expansin 45, endoglucanase-like	424.155	-1.26806	-0.743102	-0.727052	-0.80862	-1.32633	-1.40452				Nitab4.5_0000500g0020	Nitab4.5_0003828g0030	Nitab4.5_0003102g0020	Nitab4.5_0001762g0080	Nitab4.5_0000837g0080	Nitab4.5_0001244g0100
Nitab4.5_0000501g0070	T	Kinase family protein IPR002290 Serine_threonine protein kinase	7.47258	-1.1014	-0.330725	-0.228562	0.0841017	0.610591	-0.367466				Nitab4.5_0000500g0210	Nitab4.5_0003848g0020	Nitab4.5_0003113g0050	Nitab4.5_0001778g0040	Nitab4.5_0000841g0070	Nitab4.5_0001256g0060
Nitab4.5_0000502g0090	T	Peroxidase 1 IPR002016 Haem peroxidase, plant_fungal_bacterial	65.7807	-1.05045	-0.00560973	0.446819	-0.364117	0.829617	1.00596				Nitab4.5_0000501g0070	Nitab4.5_0003848g0030	Nitab4.5_0003117g0060	Nitab4.5_0001780g0120	Nitab4.5_0000842g0010	Nitab4.5_0001257g0060
Nitab4.5_0000505g0180	S	Amino acid transporter IPR015606 Cationic amino acid transporter	7.01978	-1.28468	0.119888	0.186386	0.181414	0.805307	0.270794				Nitab4.5_0000502g0090	Nitab4.5_0003858g0090	Nitab4.5_0003149g0030	Nitab4.5_0001787g0020	Nitab4.5_0000851g0020	Nitab4.5_0001270g0120
Nitab4.5_0000506g0110	T	Expansin-like protein IPR007112 Expansin 45, endoglucanase-like	44.0571	2.21892	1.45426	-1.16882	0.832287	-0.849139	-0.610359				Nitab4.5_0000505g0180	Nitab4.5_0003883g0030	Nitab4.5_0003207g0080	Nitab4.5_0001789g0030	Nitab4.5_0000852g0060	Nitab4.5_0001284g0090
Nitab4.5_0000508g0110	T	F-box family protein IPR001810 Cyclin-like F-box	7.67209	-1.44806	-0.688775	-0.226031	0.598179	0.520849	0.255139				Nitab4.5_0000506g0110	Nitab4.5_0003884g0010	Nitab4.5_0003244g0020	Nitab4.5_0001801g0080	Nitab4.5_0000856g0190	Nitab4.5_0001284g0120
Nitab4.5_0000508g0190	T	Unknown Protein	58.1022	1.10758	0.909888	0.554572	0.69853	0.457812	0.223691				Nitab4.5_0000508g0110	Nitab4.5_0003885g0100	Nitab4.5_0003247g0010	Nitab4.5_0001807g0080	Nitab4.5_0000858g0060	Nitab4.5_0001288g0190
Nitab4.5_0000512g0220	T	Unknown Protein	3.21006	1.63482	-0.268895	0.731145	0.197246	0.386314	0.315452				Nitab4.5_0000508g0190	Nitab4.5_0003893g0030	Nitab4.5_0003249g0040	Nitab4.5_0001820g0070	Nitab4.5_0000859g0200	Nitab4.5_0001292g0050
Nitab4.5_0000512g0230	T	Ethylene responsive transcription factor 2a IPR001471 Pathogenesis-related transcriptional factor and ERF, DNA-binding	13.2932	-1.78906	-1.29902	-0.377634	-1.81606	-2.95551	-0.591022				Nitab4.5_0000512g0220	Nitab4.5_0003901g0020	Nitab4.5_0003251g0040	Nitab4.5_0001831g0080	Nitab4.5_0000862g0040	Nitab4.5_0001294g0010
Nitab4.5_0000515g0010	T	HAD superfamily (Subfamily IA) hydrolase TIGR02254 IPR011949 HAD-superfamily hydrolase, subfamily IA, REG-2-like	31.7556	1.30188	-0.0621291	-0.275158	-1.03421	-1.28119	1.0386				Nitab4.5_0000512g0230	Nitab4.5_0003930g0030	Nitab4.5_0003259g0090	Nitab4.5_0001856g0060	Nitab4.5_0000863g0200	Nitab4.5_0001295g0040
Nitab4.5_0000516g0110	T	Ethylene-responsive transcription factor 4 IPR001471 Pathogenesis-related transcriptional factor and ERF, DNA-binding	37.6653	1.16615	0.572021	-0.295897	-0.169778	-0.0204246	0.382292				Nitab4.5_0000515g0010	Nitab4.5_0003985g0010	Nitab4.5_0003274g0050	Nitab4.5_0001884g0050	Nitab4.5_0000868g0010	Nitab4.5_0001302g0010
Nitab4.5_0000519g0150	T	Glycerophosphodiester phosphodiesterase gde1 IPR004129 Glycerophosphoryl diester phosphodiesterase	249.72	-1.59834	-0.118871	0.156737	0.157237	-1.99931	-0.239753				Nitab4.5_0000516g0110	Nitab4.5_0003985g0020	Nitab4.5_0003284g0010	Nitab4.5_0001887g0050	Nitab4.5_0000870g0060	Nitab4.5_0001310g0030
Nitab4.5_0000521g0070	T	Inositol 1 4 5-trisphosphate 5-phosphatase-like protein IPR000300 Inositol polyphosphate related phosphatase	10.4376	-3.16336	-1.02564	0.51721	-0.820715	-2.1631	0.542627				Nitab4.5_0000519g0150	Nitab4.5_0003995g0040	Nitab4.5_0003284g0040	Nitab4.5_0001889g0140	Nitab4.5_0000871g0040	Nitab4.5_0001317g0050
Nitab4.5_0000522g0150	-	2-oxoglutarate-dependent dioxygenase IPR005123 Oxoglutarate and iron-dependent oxygenase	46.6593	-1.70022	-1.32028	-0.21113	-0.0125319	-0.281824	0.274308				Nitab4.5_0000521g0070	Nitab4.5_0004009g0040	Nitab4.5_0003295g0130	Nitab4.5_0001892g0050	Nitab4.5_0000871g0060	Nitab4.5_0001318g0050
Nitab4.5_0000524g0100	S	ATP binding protein IPR003594 ATP-binding region, ATPase-like	2.28463	1.02342	0.0672307	0.174475	0.194224	0.110298	0.209718				Nitab4.5_0000522g0150	Nitab4.5_0004010g0070	Nitab4.5_0003299g0010	Nitab4.5_0001894g0040	Nitab4.5_0000874g0110	Nitab4.5_0001323g0050
Nitab4.5_0000525g0290	T	Proteinase inhibitor I IPR000864 Proteinase inhibitor I13, potato inhibitor I	12.4465	-3.1308	-1.02523	-1.68692	-0.97941	0.756819	-0.974631				Nitab4.5_0000524g0100	Nitab4.5_0004026g0020	Nitab4.5_0003313g0050	Nitab4.5_0001898g0080	Nitab4.5_0000876g0040	Nitab4.5_0001324g0080
Nitab4.5_0000527g0090	T	Phosphatidylinositol-4-phosphate 5-kinase 9 IPR017163 Phosphatidylinositol-4-phosphate 5-kinase, plant	15.612	-3.12572	-2.32205	-0.214064	-1.40132	-1.67763	-0.609084				Nitab4.5_0000525g0290	Nitab4.5_0004030g0050	Nitab4.5_0003324g0100	Nitab4.5_0001912g0020	Nitab4.5_0000880g0040	Nitab4.5_0001329g0040
Nitab4.5_0000527g0200	T	Palmitoyltransferase PFA4 IPR001594 Zinc finger, DHHC-type	4.70208	-3.73084	-15.521	-5.17259	-5.17392	-0.167812	-3.73441				Nitab4.5_0000527g0090	Nitab4.5_0004055g0010	Nitab4.5_0003328g0120	Nitab4.5_0001921g0030	Nitab4.5_0000881g0110	Nitab4.5_0001337g0010
Nitab4.5_0000527g0230	T	Ribulose-1 5-bisphosphate carboxylase_oxygenase activase 1 IPR003959 ATPase, AAA-type, core	0.297762	2.76452	1.91303	1.42539	1.24802	0.900067	3.10239				Nitab4.5_0000527g0200	Nitab4.5_0004070g0030	Nitab4.5_0003347g0030	Nitab4.5_0001922g0090	Nitab4.5_0000883g0020	Nitab4.5_0001357g0030
Nitab4.5_0000533g0080	-	Proton-dependent oligopeptide transport family protein IPR000109 TGF-beta receptor, type I_II extracellular region	2.16424	-1.17363	-0.61733	0.409589	0.59627	0.343879	0.0201755				Nitab4.5_0000527g0230	Nitab4.5_0004097g0050	Nitab4.5_0003360g0050	Nitab4.5_0001925g0250	Nitab4.5_0000884g0010	Nitab4.5_0001366g0090
Nitab4.5_0000533g0150	S	Dof zinc finger protein 9 IPR003851 Zinc finger, Dof-type	13.2911	1.02522	-0.370582	-0.476679	-0.902446	-0.278212	-0.402265				Nitab4.5_0000533g0080	Nitab4.5_0004106g0010	Nitab4.5_0003394g0020	Nitab4.5_0001933g0080	Nitab4.5_0000884g0020	Nitab4.5_0001372g0020
Nitab4.5_0000535g0120	S	NAC domain protein IPR003441 protein	1.52917	1.96421	1.35506	-0.126617	0.169951	1.50307	0.250413				Nitab4.5_0000533g0150	Nitab4.5_0004123g0030	Nitab4.5_0003401g0080	Nitab4.5_0001944g0030	Nitab4.5_0000884g0030	Nitab4.5_0001376g0060
Nitab4.5_0000535g0130	S	Inosine-uridine preferring nucleoside hydrolase family protein IPR001910 Inosine_uridine-preferring nucleoside hydrolase	10.6665	-1.25586	-0.581687	-0.72537	-0.762142	-0.923633	-1.10525				Nitab4.5_0000535g0120	Nitab4.5_0004153g0040	Nitab4.5_0003402g0050	Nitab4.5_0001952g0110	Nitab4.5_0000884g0090	Nitab4.5_0001384g0050
Nitab4.5_0000536g0010	S	S-receptor kinase IPR002290 Serine_threonine protein kinase	7.48486	-1.27031	-0.748955	-0.79432	-0.997312	-1.23964	-1.28849				Nitab4.5_0000535g0130	Nitab4.5_0004168g0140	Nitab4.5_0003417g0010	Nitab4.5_0001952g0140	Nitab4.5_0000900g0050	Nitab4.5_0001397g0010
Nitab4.5_0000539g0020	T	Gamma hydroxybutyrate dehydrogenase-like protein IPR015815 3-hydroxyacid dehydrogenase_reductase	9.40157	1.3857	1.02785	0.530966	-0.459931	-0.372608	0.866435				Nitab4.5_0000536g0010	Nitab4.5_0004181g0040	Nitab4.5_0003419g0070	Nitab4.5_0001952g0250	Nitab4.5_0000900g0150	Nitab4.5_0001413g0040
Nitab4.5_0000548g0010	T	Unknown Protein	25.446	-1.07695	-0.976284	-0.043993	0.134855	-0.135556	-1.44842				Nitab4.5_0000539g0020	Nitab4.5_0004209g0030	Nitab4.5_0003436g0020	Nitab4.5_0001955g0110	Nitab4.5_0000905g0130	Nitab4.5_0001427g0140
Nitab4.5_0000551g0010	T	NA	2.96637	-1.41239	-0.795485	-0.189335	-0.479198	-1.07158	-1.75721				Nitab4.5_0000548g0010	Nitab4.5_0004217g0030	Nitab4.5_0003437g0010	Nitab4.5_0001957g0020	Nitab4.5_0000907g0080	Nitab4.5_0001437g0220
Nitab4.5_0000552g0060	T	GRAS family transcription factor IPR005202 GRAS transcription factor	6.25333	1.34253	1.75988	-0.0532507	0.332927	0.485676	0.544505				Nitab4.5_0000551g0010	Nitab4.5_0004261g0030	Nitab4.5_0003449g0080	Nitab4.5_0001968g0130	Nitab4.5_0000907g0090	Nitab4.5_0001439g0050
Nitab4.5_0000552g0070	T	Solute carrier family 22 member 6 IPR016196 Major facilitator superfamily, general substrate transporter	2.96089	-2.20488	-1.19971	-0.42811	0.110838	-2.49931	-1.14226				Nitab4.5_0000552g0060	Nitab4.5_0004270g0010	Nitab4.5_0003465g0080	Nitab4.5_0001970g0020	Nitab4.5_0000919g0070	Nitab4.5_0001441g0060
Nitab4.5_0000555g0140	T	UDP-glucose salicylic acid glucosyltransferase IPR002213 UDP-glucuronosyl_UDP-glucosyltransferase	6.5086	-2.27619	-1.09835	-0.30502	-0.924263	-1.50858	-0.55628				Nitab4.5_0000552g0070	Nitab4.5_0004271g0060	Nitab4.5_0003495g0010	Nitab4.5_0001970g0070	Nitab4.5_0000919g0090	Nitab4.5_0001453g0100
Nitab4.5_0000555g0150	T	UDP-glucose salicylic acid glucosyltransferase IPR002213 UDP-glucuronosyl_UDP-glucosyltransferase	4.72608	-2.92021	-2.13448	-0.0825218	-1.07878	-1.50835	-1.16946				Nitab4.5_0000555g0140	Nitab4.5_0004286g0050	Nitab4.5_0003511g0010	Nitab4.5_0001982g0120	Nitab4.5_0000926g0140	Nitab4.5_0001454g0170
Nitab4.5_0000555g0200	T	N-methyl-L-tryptophan oxidase IPR006281 Sarcosine oxidase, monomeric	3.3468	-2.45754	-0.132912	0.38346	-0.227295	-0.452224	0.914617				Nitab4.5_0000555g0150	Nitab4.5_0004422g0030	Nitab4.5_0003512g0020	Nitab4.5_0001999g0030	Nitab4.5_0000932g0020	Nitab4.5_0001464g0010
Nitab4.5_0000562g0020	S	Early response to dehydration 15-like protein (Fragment) IPR009818 Ataxin-2, C-terminal	74.8092	1.15238	0.772468	-0.364087	0.17489	0.102609	0.253982				Nitab4.5_0000555g0200	Nitab4.5_0004443g0040	Nitab4.5_0003513g0010	Nitab4.5_0002027g0070	Nitab4.5_0000933g0020	Nitab4.5_0001464g0020
Nitab4.5_0000562g0110	S	Indole-3-acetic acid-amido synthetase GH3.8 IPR004993 GH3 auxin-responsive promoter	8.12226	1.16396	0.815086	1.67588	1.3174	2.89225	0.750775				Nitab4.5_0000562g0020	Nitab4.5_0004448g0010	Nitab4.5_0003519g0010	Nitab4.5_0002050g0080	Nitab4.5_0000933g0030	Nitab4.5_0001468g0070
Nitab4.5_0000564g0150	-	Unknown Protein	1.22829	4.50653	1.28118	-1.24936	-0.32051	1.67029	0.531667				Nitab4.5_0000562g0110	Nitab4.5_0004528g0020	Nitab4.5_0003524g0020	Nitab4.5_0002064g0040	Nitab4.5_0000934g0150	Nitab4.5_0001472g0080
Nitab4.5_0000564g0230	T	Cupin RmlC-type IPR012864 Protein of unknown function DUF1637	33.9757	1.11588	0.50206	0.0516853	-0.337511	-0.904342	-0.00319104				Nitab4.5_0000564g0150	Nitab4.5_0004621g0030	Nitab4.5_0003571g0010	Nitab4.5_0002066g0110	Nitab4.5_0000935g0190	Nitab4.5_0001474g0050
Nitab4.5_0000565g0060	T	C-glucosyltransferase IPR002213 UDP-glucuronosyl_UDP-glucosyltransferase	14.3879	-1.82736	-0.936737	0.660328	0.186133	-0.575818	1.08055				Nitab4.5_0000564g0230	Nitab4.5_0004644g0070	Nitab4.5_0003603g0100	Nitab4.5_0002093g0010	Nitab4.5_0000939g0020	Nitab4.5_0001478g0040
Nitab4.5_0000565g0130	T	ATP-dependent chaperone ClpB IPR017730 Chaperonin ClpB	30.781	-1.14825	-0.444827	-1.74502	-1.62122	-2.0596	-1.89941				Nitab4.5_0000565g0060	Nitab4.5_0004679g0080	Nitab4.5_0003610g0020	Nitab4.5_0002097g0120	Nitab4.5_0000941g0150	Nitab4.5_0001485g0200
Nitab4.5_0000566g0010	T	Avr9_Cf-9 rapidly elicited protein 146	30.7803	-1.32087	-0.241583	0.0937041	0.743339	0.43039	-0.879654				Nitab4.5_0000565g0130	Nitab4.5_0004694g0040	Nitab4.5_0003626g0120	Nitab4.5_0002113g0180	Nitab4.5_0000943g0050	Nitab4.5_0001489g0010
Nitab4.5_0000566g0190	T	Calmodulin-binding family protein IPR000048 IQ calmodulin-binding region	2.1434	-1.76949	-1.38011	-0.757739	-0.882391	-1.19592	-0.505601				Nitab4.5_0000566g0010	Nitab4.5_0004709g0010	Nitab4.5_0003654g0010	Nitab4.5_0002114g0130	Nitab4.5_0000956g0030	Nitab4.5_0001492g0060
Nitab4.5_0000566g0280	T	Gamma-glutamyltransferase-like protein IPR000101 Gamma-glutamyltranspeptidase	35.0768	-1.20896	-1.17478	-0.277531	-0.290369	-0.23393	-0.341468				Nitab4.5_0000566g0190	Nitab4.5_0004710g0010	Nitab4.5_0003658g0010	Nitab4.5_0002117g0040	Nitab4.5_0000959g0110	Nitab4.5_0001493g0040
Nitab4.5_0000568g0010	T	Calmodulin-like protein IPR011992 EF-Hand type	53.6459	-1.67334	-0.843172	-0.215735	-0.55798	-0.564912	-0.592064				Nitab4.5_0000566g0280	Nitab4.5_0004756g0030	Nitab4.5_0003715g0060	Nitab4.5_0002120g0050	Nitab4.5_0000960g0140	Nitab4.5_0001495g0130
Nitab4.5_0000568g0210	-	Band 7 stomatin family protein IPR001972 Stomatin	1.30798	1.89045	-0.398909	-0.100335	-0.081109	1.10896	0.53072				Nitab4.5_0000568g0010	Nitab4.5_0004756g0060	Nitab4.5_0003726g0100	Nitab4.5_0002137g0140	Nitab4.5_0000961g0130	Nitab4.5_0001497g0030
Nitab4.5_0000568g0260	T	Cell division protein kinase 13 IPR002290 Serine_threonine protein kinase	5.87058	1.24928	0.672352	0.391763	0.211641	-0.0156857	0.0167353				Nitab4.5_0000568g0210	Nitab4.5_0004773g0010	Nitab4.5_0003734g0040	Nitab4.5_0002138g0120	Nitab4.5_0000965g0040	Nitab4.5_0001509g0030
Nitab4.5_0000570g0190	S	Late embryogenesis abundant protein 5 IPR004926 Late embryogenesis abundant protein 3	19.9765	2.31999	1.3658	-0.852127	-0.178463	-0.335231	-0.626395				Nitab4.5_0000568g0260	Nitab4.5_0004783g0020	Nitab4.5_0003743g0010	Nitab4.5_0002145g0010	Nitab4.5_0000970g0040	Nitab4.5_0001519g0040
Nitab4.5_0000574g0090	T	class I heat shock protein 3 IPR002068 Heat shock protein Hsp20	68.973	-4.04638	-1.82645	-3.20609	-3.01668	-3.73824	-5.0484				Nitab4.5_0000570g0190	Nitab4.5_0004814g0010	Nitab4.5_0003763g0030	Nitab4.5_0002157g0130	Nitab4.5_0000973g0030	Nitab4.5_0001523g0010
Nitab4.5_0000574g0130	-	Glutamine synthetase IPR008146 Glutamine synthetase, catalytic region	16.2691	-2.22081	-1.32761	0.702749	-0.47724	-1.74372	0.143478				Nitab4.5_0000574g0090	Nitab4.5_0004821g0020	Nitab4.5_0003773g0020	Nitab4.5_0002162g0230	Nitab4.5_0000977g0110	Nitab4.5_0001529g0020
Nitab4.5_0000574g0200	T	Universal stress protein family protein IPR006016 UspA	54.2666	-1.1087	-0.968708	-2.67249	-1.81074	-2.54331	-2.7029				Nitab4.5_0000574g0130	Nitab4.5_0004854g0010	Nitab4.5_0003779g0120	Nitab4.5_0002168g0010	Nitab4.5_0000978g0100	Nitab4.5_0001551g0070
Nitab4.5_0000575g0010	-	Pseudo response regulator IPR010402 CCT domain	25.0455	-1.03085	-0.782269	-0.206372	0.27224	0.0920016	-0.516738				Nitab4.5_0000574g0200	Nitab4.5_0004861g0040	Nitab4.5_0003794g0080	Nitab4.5_0002177g0170	Nitab4.5_0000980g0160	Nitab4.5_0001554g0070
Nitab4.5_0000578g0120	T	MYB transcription factor IPR015495 Myb transcription factor	31.5086	-1.02806	-0.586435	0.0239002	-0.361746	-0.28202	-0.179325				Nitab4.5_0000575g0010	Nitab4.5_0004955g0020	Nitab4.5_0003806g0010	Nitab4.5_0002186g0060	Nitab4.5_0000980g0350	Nitab4.5_0001556g0040
Nitab4.5_0000578g0200	T	NA	12.8978	-1.40531	-0.675994	-0.736955	-1.13269	-1.30252	-0.968929				Nitab4.5_0000578g0120	Nitab4.5_0004957g0010	Nitab4.5_0003818g0040	Nitab4.5_0002188g0020	Nitab4.5_0000983g0060	Nitab4.5_0001558g0060
Nitab4.5_0000582g0240	T	Inter-alpha-trypsin inhibitor heavy chain H3 IPR002035 von Willebrand factor, type A	29.987	-1.17456	-0.79259	-0.25239	-0.276946	-0.883676	-0.305204				Nitab4.5_0000578g0200	Nitab4.5_0004989g0030	Nitab4.5_0003822g0010	Nitab4.5_0002201g0040	Nitab4.5_0000991g0020	Nitab4.5_0001559g0010
Nitab4.5_0000583g0120	T	Glycerol-3-phosphate acyltransferase 4 IPR002123 Phospholipid_glycerol acyltransferase	25.2729	1.6813	-0.135974	0.550337	0.310788	0.639135	0.571923				Nitab4.5_0000582g0240	Nitab4.5_0004992g0010	Nitab4.5_0003828g0030	Nitab4.5_0002214g0050	Nitab4.5_0001000g0100	Nitab4.5_0001565g0040
Nitab4.5_0000583g0170	T	Cytochrome P450	1.11577	1.43139	0.00488035	0.592948	0.461396	0.69267	-0.0206199				Nitab4.5_0000583g0120	Nitab4.5_0005031g0060	Nitab4.5_0003848g0020	Nitab4.5_0002221g0060	Nitab4.5_0001002g0070	Nitab4.5_0001572g0030
Nitab4.5_0000587g0070	-	Zinc finger protein CONSTANS-LIKE 3 IPR000315 Zinc finger, B-box	10.2663	-1.16133	-0.746031	-0.510371	0.212267	-0.58949	-0.966099				Nitab4.5_0000583g0170	Nitab4.5_0005049g0020	Nitab4.5_0003858g0090	Nitab4.5_0002224g0080	Nitab4.5_0001013g0090	Nitab4.5_0001573g0010
Nitab4.5_0000588g0040	T	1 4-alpha-glucan branching enzyme IPR006589 Glycosyl hydrolase, family 13, subfamily, catalytic region	20.7788	1.78096	0.833851	0.881013	0.647026	0.581297	0.880762				Nitab4.5_0000587g0070	Nitab4.5_0005116g0010	Nitab4.5_0003865g0080	Nitab4.5_0002241g0020	Nitab4.5_0001014g0090	Nitab4.5_0001573g0060
Nitab4.5_0000588g0260	S	Histidine amino acid transporter IPR013057 Amino acid transporter, transmembrane	2.84459	-1.49871	0.854287	-0.429137	-0.853059	-1.2059	-1.00762				Nitab4.5_0000588g0040	Nitab4.5_0005133g0050	Nitab4.5_0003885g0020	Nitab4.5_0002251g0110	Nitab4.5_0001019g0060	Nitab4.5_0001579g0060
Nitab4.5_0000593g0240	T	Exostosin-2 IPR015338 EXTL2, alpha-1,4-N-acetylhexosaminyltransferase	48.9763	-1.61237	-0.274251	-0.900499	-1.11097	-1.30271	-1.36165				Nitab4.5_0000588g0260	Nitab4.5_0005144g0010	Nitab4.5_0003906g0010	Nitab4.5_0002252g0030	Nitab4.5_0001026g0060	Nitab4.5_0001580g0030
Nitab4.5_0000595g0060	T	Unknown Protein	27.9195	1.77881	0.0662315	0.69117	0.678798	0.909833	0.505403				Nitab4.5_0000593g0240	Nitab4.5_0005157g0010	Nitab4.5_0003912g0090	Nitab4.5_0002257g0010	Nitab4.5_0001029g0080	Nitab4.5_0001594g0020
Nitab4.5_0000595g0100	T	Unknown Protein	131.812	1.88942	0.247819	0.61771	0.652418	0.96099	1.07341				Nitab4.5_0000595g0060	Nitab4.5_0005164g0030	Nitab4.5_0003934g0060	Nitab4.5_0002259g0010	Nitab4.5_0001036g0040	Nitab4.5_0001604g0120
Nitab4.5_0000596g0020	S	Xenotropic and polytropic retrovirus receptor IPR004342 EXS, C-terminal	37.6813	-1.44856	-0.744861	-0.208112	-0.409476	-2.01549	0.20626				Nitab4.5_0000595g0100	Nitab4.5_0005191g0020	Nitab4.5_0003937g0020	Nitab4.5_0002259g0060	Nitab4.5_0001036g0070	Nitab4.5_0001606g0070
Nitab4.5_0000597g0020	T	Protein kinase IPR002290 Serine_threonine protein kinase	3.56636	2.45829	1.37553	0.298517	-1.28272	-2.34438	1.80162				Nitab4.5_0000596g0020	Nitab4.5_0005195g0040	Nitab4.5_0003953g0010	Nitab4.5_0002282g0040	Nitab4.5_0001040g0120	Nitab4.5_0001612g0070
Nitab4.5_0000600g0050	T	Ethylene responsive transcription factor 1a IPR001471 Pathogenesis-related transcriptional factor and ERF, DNA-binding	13.3794	-1.49888	-0.923113	-0.207185	0.023523	0.268665	0.252103				Nitab4.5_0000597g0020	Nitab4.5_0005226g0010	Nitab4.5_0003969g0060	Nitab4.5_0002282g0120	Nitab4.5_0001041g0130	Nitab4.5_0001617g0020
Nitab4.5_0000600g0060	T	Ethylene-responsive transcription factor 2 IPR001471 Pathogenesis-related transcriptional factor and ERF, DNA-binding	16.243	-1.16218	-0.603612	-0.109563	0.321692	0.336874	0.398043				Nitab4.5_0000600g0050	Nitab4.5_0005259g0020	Nitab4.5_0003981g0080	Nitab4.5_0002283g0030	Nitab4.5_0001043g0040	Nitab4.5_0001617g0060
Nitab4.5_0000600g0080	T	(ERF32_S) Ethylene responsive transcription factor 1b IPR001471 Pathogenesis-related transcriptional factor and ERF, DNA-binding	9.02969	1.02768	0.97627	-0.767252	0.304379	0.510826	-0.0133325				Nitab4.5_0000600g0060	Nitab4.5_0005320g0010	Nitab4.5_0003983g0070	Nitab4.5_0002286g0090	Nitab4.5_0001047g0100	Nitab4.5_0001622g0050
Nitab4.5_0000601g0130	S	Metal ion binding protein IPR006121 Heavy metal transport_detoxification protein	8.50394	2.04777	0.818612	0.52466	1.34227	0.488833	0.550995				Nitab4.5_0000600g0080	Nitab4.5_0005340g0050	Nitab4.5_0003995g0030	Nitab4.5_0002291g0030	Nitab4.5_0001048g0050	Nitab4.5_0001624g0040
Nitab4.5_0000602g0080	-	Solute carrier family 35 member E3 IPR004853 Protein of unknown function DUF250	21.203	1.07275	0.754136	0.630662	0.716414	0.487559	-0.110999				Nitab4.5_0000601g0130	Nitab4.5_0005344g0020	Nitab4.5_0004013g0010	Nitab4.5_0002308g0020	Nitab4.5_0001054g0040	Nitab4.5_0001640g0020
Nitab4.5_0000604g0080	T	Expressed protein (Fragment) IPR006514 Protein of unknown function DUF579, plant	31.3198	1.05374	0.65479	0.460478	0.46913	0.354784	0.236293				Nitab4.5_0000602g0080	Nitab4.5_0005359g0030	Nitab4.5_0004013g0020	Nitab4.5_0002308g0030	Nitab4.5_0001057g0030	Nitab4.5_0001659g0030
Nitab4.5_0000604g0110	T	class I heat shock protein IPR002068 Heat shock protein Hsp20	83.707	-3.82945	-1.72688	-4.49342	-3.83551	-3.85973	-5.87209				Nitab4.5_0000604g0080	Nitab4.5_0005382g0020	Nitab4.5_0004027g0010	Nitab4.5_0002318g0030	Nitab4.5_0001068g0010	Nitab4.5_0001662g0020
Nitab4.5_0000606g0020	T	BHLH transcription factor IPR011598 Helix-loop-helix DNA-binding	4.00227	1.25387	0.662065	-0.384131	0.205179	0.911314	0.374741				Nitab4.5_0000604g0110	Nitab4.5_0005400g0020	Nitab4.5_0004036g0010	Nitab4.5_0002329g0110	Nitab4.5_0001070g0130	Nitab4.5_0001672g0130
Nitab4.5_0000610g0020	T	Unknown Protein	17.7852	-1.2832	-0.563335	-0.117369	-2.52768	-3.09329	-0.590734				Nitab4.5_0000606g0020	Nitab4.5_0005413g0030	Nitab4.5_0004045g0030	Nitab4.5_0002337g0010	Nitab4.5_0001071g0080	Nitab4.5_0001675g0050
Nitab4.5_0000610g0250	T	UPA23 IPR012862 Protein of unknown function DUF1635	4.00485	1.38162	0.579239	-0.0751268	-0.137072	0.412678	-0.219204				Nitab4.5_0000610g0020	Nitab4.5_0005441g0020	Nitab4.5_0004055g0010	Nitab4.5_0002345g0080	Nitab4.5_0001079g0100	Nitab4.5_0001688g0070
Nitab4.5_0000610g0270	T	UPA23 IPR012862 Protein of unknown function DUF1635	8.60582	2.04915	0.79848	-0.667995	-0.679121	-0.41635	0.608549				Nitab4.5_0000610g0250	Nitab4.5_0005466g0020	Nitab4.5_0004059g0030	Nitab4.5_0002347g0080	Nitab4.5_0001086g0030	Nitab4.5_0001704g0060
Nitab4.5_0000610g0280	T	UPA23 IPR012862 Protein of unknown function DUF1635	3.64127	2.57407	1.66049	-0.985594	-0.301829	0.138529	0.466233				Nitab4.5_0000610g0270	Nitab4.5_0005555g0010	Nitab4.5_0004070g0030	Nitab4.5_0002361g0080	Nitab4.5_0001088g0170	Nitab4.5_0001707g0050
Nitab4.5_0000610g0290	T	MYB transcription factor IPR015495 Myb transcription factor	67.7068	-1.67437	-1.21966	-0.496638	-0.946364	-2.12195	-0.228685				Nitab4.5_0000610g0280	Nitab4.5_0005577g0010	Nitab4.5_0004083g0020	Nitab4.5_0002361g0110	Nitab4.5_0001091g0090	Nitab4.5_0001707g0120
Nitab4.5_0000612g0130	-	Leaf senescence protein-like IPR004253 Protein of unknown function DUF231, plant	1.39969	1.14927	-0.12331	0.366685	-0.483991	-0.0603961	0.316683				Nitab4.5_0000610g0290	Nitab4.5_0005579g0030	Nitab4.5_0004103g0050	Nitab4.5_0002367g0040	Nitab4.5_0001092g0010	Nitab4.5_0001709g0030
Nitab4.5_0000613g0190	-	MYB transcription factor IPR015495 Myb transcription factor	3.94011	1.95368	1.49158	-0.114918	-0.145824	0.620604	0.479052				Nitab4.5_0000612g0130	Nitab4.5_0005583g0030	Nitab4.5_0004106g0010	Nitab4.5_0002368g0020	Nitab4.5_0001092g0030	Nitab4.5_0001711g0040
Nitab4.5_0000614g0090	-	Tir-nbs-lrr, resistance protein	36.8938	-1.72059	0.0563915	-1.0046	-0.766984	-0.258271	-2.16862				Nitab4.5_0000613g0190	Nitab4.5_0005583g0040	Nitab4.5_0004123g0020	Nitab4.5_0002377g0030	Nitab4.5_0001094g0130	Nitab4.5_0001727g0170
Nitab4.5_0000614g0100	S	PPPDE peptidase domain-containing protein 1 IPR008580 Protein of unknown function DUF862, eukaryotic	101.395	-1.76874	-0.484028	-0.611769	0.0994942	-0.0288465	-1.25441				Nitab4.5_0000614g0090	Nitab4.5_0005626g0030	Nitab4.5_0004156g0010	Nitab4.5_0002378g0020	Nitab4.5_0001096g0020	Nitab4.5_0001730g0110
Nitab4.5_0000618g0070	T	Aquaporin IPR012269 Aquaporin	278.42	-3.80573	-2.43929	-0.524677	-0.928998	-1.04855	-1.73021				Nitab4.5_0000614g0100	Nitab4.5_0005673g0010	Nitab4.5_0004194g0100	Nitab4.5_0002379g0010	Nitab4.5_0001096g0050	Nitab4.5_0001739g0070
Nitab4.5_0000619g0010	S	Rapid alkalinization factor 1 IPR008801 Rapid ALkalinization Factor	139.978	1.23223	0.94455	0.378387	0.123792	-0.373545	0.241399				Nitab4.5_0000618g0070	Nitab4.5_0005710g0020	Nitab4.5_0004198g0010	Nitab4.5_0002382g0030	Nitab4.5_0001097g0100	Nitab4.5_0001744g0070
Nitab4.5_0000620g0070	T	Unknown Protein	0.362662	4.13906	2.14644	-0.36152	0.0408348	-0.448321	-3.29733				Nitab4.5_0000619g0010	Nitab4.5_0005726g0010	Nitab4.5_0004208g0010	Nitab4.5_0002401g0010	Nitab4.5_0001099g0050	Nitab4.5_0001747g0070
Nitab4.5_0000620g0210	-	2-oxoglutarate-dependent dioxygenase IPR005123 Oxoglutarate and iron-dependent oxygenase	30.8964	-1.27084	-1.11768	0.19147	0.318673	-0.533317	1.19212				Nitab4.5_0000620g0070	Nitab4.5_0005744g0010	Nitab4.5_0004236g0010	Nitab4.5_0002402g0010	Nitab4.5_0001106g0010	Nitab4.5_0001748g0040
Nitab4.5_0000620g0230	T	Gibberellin 3-beta-hydroxylase (Fragment) IPR005123 Oxoglutarate and iron-dependent oxygenase	5.95703	-2.16795	-3.17083	-0.556474	-0.328187	-0.469628	0.00705116				Nitab4.5_0000620g0210	Nitab4.5_0005805g0060	Nitab4.5_0004304g0040	Nitab4.5_0002405g0050	Nitab4.5_0001109g0060	Nitab4.5_0001751g0070
Nitab4.5_0000625g0100	T	GPI-anchored protein	0.696843	-12.7668	-1.32569	0.706175	-12.7668	-1.71718	0.0565024				Nitab4.5_0000620g0230	Nitab4.5_0005814g0010	Nitab4.5_0004330g0020	Nitab4.5_0002429g0080	Nitab4.5_0001110g0140	Nitab4.5_0001764g0070
Nitab4.5_0000628g0070	T	Homeobox-leucine zipper-like protein IPR001356 Homeobox	1.32503	1.49911	0.512157	0.322707	0.0109418	-0.564096	0.641078				Nitab4.5_0000625g0100	Nitab4.5_0005820g0040	Nitab4.5_0004348g0050	Nitab4.5_0002446g0090	Nitab4.5_0001119g0040	Nitab4.5_0001789g0020
Nitab4.5_0000628g0110	T	Glucosyltransferase IPR002213 UDP-glucuronosyl_UDP-glucosyltransferase	81.0985	-1.59681	-0.352703	0.403479	-1.07717	-0.956416	1.11825				Nitab4.5_0000628g0070	Nitab4.5_0005885g0010	Nitab4.5_0004355g0050	Nitab4.5_0002458g0090	Nitab4.5_0001128g0030	Nitab4.5_0001791g0030
Nitab4.5_0000633g0030	T	Nodulin MtN3 family protein IPR018179 RAG1-activating protein 1 homologue	32.25	-2.29514	-2.5235	-0.672422	0.239491	-0.549595	-0.989888				Nitab4.5_0000628g0110	Nitab4.5_0005908g0080	Nitab4.5_0004359g0040	Nitab4.5_0002466g0010	Nitab4.5_0001128g0070	Nitab4.5_0001793g0040
Nitab4.5_0000634g0140	T	NA	2.07597	-1.24409	-1.21385	-1.32696	-1.28493	-1.66571	-2.04368				Nitab4.5_0000633g0030	Nitab4.5_0005923g0010	Nitab4.5_0004361g0030	Nitab4.5_0002467g0060	Nitab4.5_0001128g0080	Nitab4.5_0001800g0020
Nitab4.5_0000636g0120	T	Glucosyltransferase IPR002213 UDP-glucuronosyl_UDP-glucosyltransferase	29.1021	-2.06201	-0.779179	-0.915553	-0.942225	-0.529037	-0.386746				Nitab4.5_0000634g0140	Nitab4.5_0005928g0010	Nitab4.5_0004375g0040	Nitab4.5_0002485g0020	Nitab4.5_0001128g0090	Nitab4.5_0001800g0120
Nitab4.5_0000637g0030	T	heat shock protein IPR013126 Heat shock protein 70	10.4937	-4.31389	-0.94558	-3.25153	-4.28287	-5.40148	-4.52602				Nitab4.5_0000636g0120	Nitab4.5_0005948g0010	Nitab4.5_0004389g0010	Nitab4.5_0002520g0060	Nitab4.5_0001128g0100	Nitab4.5_0001801g0080
Nitab4.5_0000638g0040	T	Squamosa promoter binding-like protein IPR004333 Transcription factor, SBP-box	1.5593	2.10642	2.22052	-0.351354	0.779693	0.391083	-0.308624				Nitab4.5_0000637g0030	Nitab4.5_0005954g0010	Nitab4.5_0004402g0040	Nitab4.5_0002522g0040	Nitab4.5_0001129g0060	Nitab4.5_0001803g0050
Nitab4.5_0000638g0080	T	LRR receptor-like serine_threonine-protein kinase, RLP	2.90241	1.71675	1.23001	0.195767	0.933944	1.26146	0.753422				Nitab4.5_0000638g0040	Nitab4.5_0005998g0010	Nitab4.5_0004411g0050	Nitab4.5_0002527g0020	Nitab4.5_0001142g0030	Nitab4.5_0001807g0080
Nitab4.5_0000640g0170	S	class I heat shock protein IPR002068 Heat shock protein Hsp20	49.553	-3.77248	-1.91612	-4.09999	-4.61104	-2.67946	-5.55645				Nitab4.5_0000638g0080	Nitab4.5_0006040g0010	Nitab4.5_0004423g0010	Nitab4.5_0002527g0040	Nitab4.5_0001146g0060	Nitab4.5_0001810g0030
Nitab4.5_0000642g0040	T	Hedgehog-interacting protein 1 (Fragment) IPR011041 Soluble quinoprotein glucose_sorbosone dehydrogenase	26.2389	-1.22287	-0.539377	0.053657	-0.65845	-0.974549	0.0772285				Nitab4.5_0000640g0170	Nitab4.5_0006073g0030	Nitab4.5_0004428g0020	Nitab4.5_0002541g0050	Nitab4.5_0001146g0080	Nitab4.5_0001816g0120
Nitab4.5_0000642g0070	T	Contig An16c0080 complete genome	1.55343	1.49287	-0.664874	-0.473183	-1.35011	-0.633817	-0.278727				Nitab4.5_0000642g0040	Nitab4.5_0006081g0010	Nitab4.5_0004430g0100	Nitab4.5_0002542g0020	Nitab4.5_0001157g0010	Nitab4.5_0001816g0200
Nitab4.5_0000642g0160	T	Germin-like protein IPR014710 RmlC-like jelly roll fold	24.6265	-1.20308	-0.377096	0.799724	-0.8685	-0.697182	-0.26218				Nitab4.5_0000642g0070	Nitab4.5_0006088g0020	Nitab4.5_0004437g0040	Nitab4.5_0002543g0010	Nitab4.5_0001159g0030	Nitab4.5_0001820g0040
Nitab4.5_0000642g0210	T	ABC transporter G family member 23 IPR013525 ABC-2 type transporter	1.67319	2.28166	0.0495024	0.77235	0.558149	1.02913	0.731623				Nitab4.5_0000642g0160	Nitab4.5_0006096g0020	Nitab4.5_0004441g0010	Nitab4.5_0002546g0050	Nitab4.5_0001164g0090	Nitab4.5_0001821g0060
Nitab4.5_0000645g0050	T	Metal ion binding protein IPR006121 Heavy metal transport_detoxification protein	35.1732	1.07135	0.209459	0.526044	0.150352	-0.245577	-0.185326				Nitab4.5_0000642g0210	Nitab4.5_0006121g0020	Nitab4.5_0004465g0010	Nitab4.5_0002548g0010	Nitab4.5_0001164g0190	Nitab4.5_0001822g0040
Nitab4.5_0000646g0070	T	Calmodulin	3.9611	1.73044	1.47502	-0.28443	-0.480937	-0.293319	-0.624346				Nitab4.5_0000645g0050	Nitab4.5_0006134g0010	Nitab4.5_0004480g0050	Nitab4.5_0002574g0060	Nitab4.5_0001167g0080	Nitab4.5_0001840g0060
Nitab4.5_0000646g0090	T	LAG1 longevity assurance homolog 2 IPR006634 TRAM, LAG1 and CLN8 homology	30.1774	-1.13705	-0.181807	-0.295202	-0.414286	-0.808548	-1.15135				Nitab4.5_0000646g0070	Nitab4.5_0006174g0010	Nitab4.5_0004516g0020	Nitab4.5_0002577g0070	Nitab4.5_0001171g0090	Nitab4.5_0001864g0090
Nitab4.5_0000646g0130	T	Uridine kinase IPR000764 Uridine kinase	16.2591	-1.49164	-1.20336	-0.420424	-0.0369343	-0.245294	-0.794056				Nitab4.5_0000646g0090	Nitab4.5_0006222g0010	Nitab4.5_0004522g0020	Nitab4.5_0002587g0040	Nitab4.5_0001172g0110	Nitab4.5_0001871g0040
Nitab4.5_0000647g0040	T	Unknown Protein	0.725182	-12.8243	-2.76863	0.29727	-1.65496	-0.219354	-2.43282				Nitab4.5_0000646g0130	Nitab4.5_0006224g0040	Nitab4.5_0004524g0080	Nitab4.5_0002588g0020	Nitab4.5_0001175g0140	Nitab4.5_0001874g0060
Nitab4.5_0000647g0050	-	Unknown Protein	8.49259	-1.9026	-1.28826	-0.554002	-0.454566	-0.892681	-0.167261				Nitab4.5_0000647g0040	Nitab4.5_0006232g0010	Nitab4.5_0004528g0020	Nitab4.5_0002589g0060	Nitab4.5_0001176g0090	Nitab4.5_0001883g0020
Nitab4.5_0000647g0130	T	Thaumatin-like protein IPR001938 Thaumatin, pathogenesis-related	8.69315	-2.1903	-0.901477	-0.540653	-0.0843081	0.0940183	-0.149268				Nitab4.5_0000647g0050	Nitab4.5_0006260g0020	Nitab4.5_0004530g0090	Nitab4.5_0002597g0010	Nitab4.5_0001180g0220	Nitab4.5_0001884g0050
Nitab4.5_0000647g0140	T	ER glycerol-phosphate acyltransferase IPR002123 Phospholipid_glycerol acyltransferase	2.94798	1.27721	-0.359859	0.337839	0.184335	0.870997	0.395266				Nitab4.5_0000647g0130	Nitab4.5_0006269g0020	Nitab4.5_0004556g0030	Nitab4.5_0002605g0040	Nitab4.5_0001187g0120	Nitab4.5_0001884g0060
Nitab4.5_0000647g0160	T	Protein phosphatase 2C IPR015655 Protein phosphatase 2C	46.588	1.82102	0.211525	-0.237599	-0.548298	0.116204	0.472213				Nitab4.5_0000647g0140	Nitab4.5_0006294g0070	Nitab4.5_0004564g0010	Nitab4.5_0002623g0010	Nitab4.5_0001190g0050	Nitab4.5_0001885g0050
Nitab4.5_0000647g0170	T	AT-hook DNA-binding protein (Fragment) IPR014476 Predicted AT-hook DNA-binding	2.76048	1.34001	0.306067	0.285888	0.482154	0.805288	-0.0470621				Nitab4.5_0000647g0160	Nitab4.5_0006360g0010	Nitab4.5_0004594g0080	Nitab4.5_0002626g0020	Nitab4.5_0001192g0080	Nitab4.5_0001894g0040
Nitab4.5_0000649g0090	T	MYB transcription factor IPR015495 Myb transcription factor	20.423	1.5712	-0.0367449	-0.718277	-0.337989	0.370076	-0.0551758				Nitab4.5_0000647g0170	Nitab4.5_0006365g0050	Nitab4.5_0004605g0090	Nitab4.5_0002629g0030	Nitab4.5_0001196g0060	Nitab4.5_0001902g0020
Nitab4.5_0000649g0170	T	Octicosapeptide_Phox_Bem1p domain-containing protein IPR000270 Octicosapeptide_Phox_Bem1p	47.6567	-2.05498	-1.14705	0.413179	-1.06213	-2.30146	-0.000391578				Nitab4.5_0000649g0090	Nitab4.5_0006391g0020	Nitab4.5_0004644g0070	Nitab4.5_0002646g0010	Nitab4.5_0001202g0030	Nitab4.5_0001913g0090
Nitab4.5_0000649g0230	T	CONSTANS-like zinc finger protein IPR000315 Zinc finger, B-box	6.36802	2.11273	1.4881	0.666453	0.52661	0.274547	0.837962				Nitab4.5_0000649g0170	Nitab4.5_0006429g0060	Nitab4.5_0004645g0010	Nitab4.5_0002654g0150	Nitab4.5_0001208g0090	Nitab4.5_0001922g0090
Nitab4.5_0000649g0250	T	Hydroxycinnamoyl-CoA shikimate_quinate hydroxycinnamoyl transferase IPR003480 Transferase	0.767685	3.65736	0.896551	1.2592	0.977025	0.725278	1.17074				Nitab4.5_0000649g0230	Nitab4.5_0006437g0020	Nitab4.5_0004645g0020	Nitab4.5_0002671g0090	Nitab4.5_0001211g0280	Nitab4.5_0001925g0250
Nitab4.5_0000650g0160	T	Arabidopsis thaliana genomic DNA chromosome 5 P1 clone MOK16	12.0623	1.34623	0.705216	0.45851	0.318891	0.133815	0.397122				Nitab4.5_0000649g0250	Nitab4.5_0006483g0010	Nitab4.5_0004682g0020	Nitab4.5_0002671g0110	Nitab4.5_0001212g0030	Nitab4.5_0001925g0260
Nitab4.5_0000651g0010	-	Expressed protein having alternate splicing products IPR015023 Protein of unknown function DUF1909	77.1837	-1.44697	-0.92566	-1.18887	-1.46721	-2.16928	-1.70561				Nitab4.5_0000650g0160	Nitab4.5_0006507g0060	Nitab4.5_0004709g0010	Nitab4.5_0002673g0040	Nitab4.5_0001215g0120	Nitab4.5_0001928g0020
Nitab4.5_0000651g0020	T	Phototropic-responsive NPH3 family protein IPR004249 NPH3	5.18553	1.08677	0.653969	0.585097	1.24685	0.466021	0.754406				Nitab4.5_0000651g0010	Nitab4.5_0006508g0040	Nitab4.5_0004716g0020	Nitab4.5_0002673g0050	Nitab4.5_0001215g0240	Nitab4.5_0001931g0140
Nitab4.5_0000651g0040	T	Peroxidase IPR002016 Haem peroxidase, plant_fungal_bacterial	207.763	-1.14167	0.354196	0.787715	-0.135585	0.616565	0.0661563				Nitab4.5_0000651g0020	Nitab4.5_0006537g0020	Nitab4.5_0004721g0020	Nitab4.5_0002682g0060	Nitab4.5_0001225g0060	Nitab4.5_0001933g0010
Nitab4.5_0000651g0050	T	Os03g0604500 protein (Fragment)	26.2264	-1.03253	-1.14254	-0.507971	-0.449928	-1.28794	-0.0573021				Nitab4.5_0000651g0040	Nitab4.5_0006558g0010	Nitab4.5_0004728g0030	Nitab4.5_0002687g0010	Nitab4.5_0001229g0040	Nitab4.5_0001933g0090
Nitab4.5_0000651g0290	T	Calcium-transporting ATPase 1 IPR006408 ATPase, P-type, calcium-transporting, PMCA-type	1.85297	1.10237	0.715145	-0.0144099	0.195542	0.600637	0.123244				Nitab4.5_0000651g0050	Nitab4.5_0006561g0040	Nitab4.5_0004730g0030	Nitab4.5_0002700g0030	Nitab4.5_0001234g0010	Nitab4.5_0001952g0060
Nitab4.5_0000652g0050	T	Glutathione S-transferase-like protein IPR004046 Glutathione S-transferase, C-terminal	46.8693	-1.63478	-1.11753	-0.66144	-0.797189	-0.637185	-1.18381				Nitab4.5_0000651g0290	Nitab4.5_0006561g0060	Nitab4.5_0004738g0080	Nitab4.5_0002700g0120	Nitab4.5_0001239g0120	Nitab4.5_0001953g0130
Nitab4.5_0000652g0090	T	Phosphatidylcholine:ceramide cholinephosphotransferase 1	10.4135	-1.10828	-0.983098	-0.67204	-0.844105	-1.37806	-0.815696				Nitab4.5_0000652g0050	Nitab4.5_0006568g0010	Nitab4.5_0004739g0010	Nitab4.5_0002700g0150	Nitab4.5_0001252g0020	Nitab4.5_0001955g0110
Nitab4.5_0000652g0210	T	Laccase 1a IPR017761 Laccase	37.1724	1.21796	0.918634	0.498824	0.627522	0.52515	0.0637754				Nitab4.5_0000652g0090	Nitab4.5_0006628g0020	Nitab4.5_0004744g0010	Nitab4.5_0002733g0050	Nitab4.5_0001252g0080	Nitab4.5_0001957g0020
Nitab4.5_0000661g0070	T	Endoglucanase 1 IPR001701 Glycoside hydrolase, family 9	0.105316	3.28891	1.82512	3.36445	1.15485	2.31778	2.04645				Nitab4.5_0000652g0210	Nitab4.5_0006650g0010	Nitab4.5_0004772g0020	Nitab4.5_0002739g0170	Nitab4.5_0001265g0120	Nitab4.5_0001965g0010
Nitab4.5_0000662g0120	T	NAC domain protein IPR003441 protein	1.56147	3.71498	1.73136	-1.5858	-2.31326	0.668309	-0.290932				Nitab4.5_0000661g0070	Nitab4.5_0006656g0060	Nitab4.5_0004802g0010	Nitab4.5_0002740g0110	Nitab4.5_0001266g0040	Nitab4.5_0001982g0010
Nitab4.5_0000664g0010	T	Early flowering 3	27.5665	-1.17079	-0.930959	-0.242887	-0.167301	-0.309852	0.0421396				Nitab4.5_0000662g0120	Nitab4.5_0006658g0010	Nitab4.5_0004807g0040	Nitab4.5_0002755g0080	Nitab4.5_0001268g0020	Nitab4.5_0001993g0060
Nitab4.5_0000664g0060	T	Receptor like kinase, RLK	0.398064	1.60864	1.06267	0.84773	1.28493	0.869328	0.759742				Nitab4.5_0000664g0010	Nitab4.5_0006691g0030	Nitab4.5_0004821g0040	Nitab4.5_0002762g0010	Nitab4.5_0001270g0120	Nitab4.5_0001996g0080
Nitab4.5_0000667g0190	T	Ferredoxin I IPR010241 Ferredoxin (2Fe-2S), plant	7.79898	2.45679	0.543368	0.236223	-0.152497	-0.22462	1.19398				Nitab4.5_0000664g0060	Nitab4.5_0006701g0020	Nitab4.5_0004836g0010	Nitab4.5_0002771g0030	Nitab4.5_0001277g0070	Nitab4.5_0002015g0020
Nitab4.5_0000668g0080	S	Pheophorbide a oxygenase family IPR013626 Pheophorbide a oxygenase	7.32316	1.12929	0.477641	0.323517	-0.59066	-1.15763	0.64779				Nitab4.5_0000667g0190	Nitab4.5_0006706g0020	Nitab4.5_0004889g0010	Nitab4.5_0002771g0040	Nitab4.5_0001284g0090	Nitab4.5_0002019g0040
Nitab4.5_0000668g0090	S	ARGOS	0.828567	5.5075	4.12793	-0.200046	1.23066	1.18272	0.582015				Nitab4.5_0000668g0080	Nitab4.5_0006718g0030	Nitab4.5_0004920g0030	Nitab4.5_0002780g0140	Nitab4.5_0001284g0110	Nitab4.5_0002020g0050
Nitab4.5_0000669g0080	T	Peroxidase IPR000823 Plant peroxidase	38.1109	-1.72284	-0.874438	0.181579	-0.668838	-1.65422	0.839168				Nitab4.5_0000668g0090	Nitab4.5_0006787g0010	Nitab4.5_0004928g0040	Nitab4.5_0002783g0040	Nitab4.5_0001288g0190	Nitab4.5_0002036g0020
Nitab4.5_0000669g0110	T	Unknown Protein	3.04982	1.43086	0.158753	0.161473	0.502409	0.0349886	1.838				Nitab4.5_0000669g0080	Nitab4.5_0006801g0010	Nitab4.5_0004937g0060	Nitab4.5_0002785g0010	Nitab4.5_0001291g0080	Nitab4.5_0002039g0060
Nitab4.5_0000670g0050	S	Acetyl esterase IPR013094 Alpha_beta hydrolase fold-3	7.0083	-1.66057	-1.34747	-0.717007	-0.0800312	-0.755437	0.264029				Nitab4.5_0000669g0110	Nitab4.5_0006802g0020	Nitab4.5_0004969g0050	Nitab4.5_0002786g0110	Nitab4.5_0001292g0050	Nitab4.5_0002050g0020
Nitab4.5_0000671g0050	T	High affinity sulfate transporter 2 IPR001902 Sulphate anion transporter	10.6057	-1.74931	-0.274438	0.308516	0.912551	-0.99499	-0.698245				Nitab4.5_0000670g0050	Nitab4.5_0006822g0040	Nitab4.5_0004989g0030	Nitab4.5_0002791g0060	Nitab4.5_0001296g0030	Nitab4.5_0002055g0150
Nitab4.5_0000672g0080	T	Myb family transcription factor-like IPR006447 Myb-like DNA-binding region, SHAQKYF class	40.7801	-1.21937	-0.149121	-0.044528	0.0451824	-1.28167	-0.390348				Nitab4.5_0000671g0050	Nitab4.5_0006833g0020	Nitab4.5_0004990g0010	Nitab4.5_0002794g0010	Nitab4.5_0001297g0050	Nitab4.5_0002064g0040
Nitab4.5_0000673g0150	T	Susceptibility homeodomain transcription factor (Fragment) IPR007493 Protein of unknown function DUF538	26.0472	2.25421	0.214057	0.758849	0.317685	0.781421	0.475629				Nitab4.5_0000672g0080	Nitab4.5_0006850g0020	Nitab4.5_0005133g0020	Nitab4.5_0002796g0040	Nitab4.5_0001304g0030	Nitab4.5_0002076g0130
Nitab4.5_0000678g0050	S	Sulfate transporter IPR001902 Sulphate anion transporter	10.6367	1.30764	0.151631	0.380158	0.162316	0.291506	1.05356				Nitab4.5_0000673g0150	Nitab4.5_0006880g0040	Nitab4.5_0005149g0010	Nitab4.5_0002815g0080	Nitab4.5_0001306g0040	Nitab4.5_0002093g0020
Nitab4.5_0000679g0080	T	Homeobox-leucine zipper-like protein IPR001356 Homeobox	20.0138	1.16156	0.0632977	-0.564393	-0.752344	0.0775973	-0.0389				Nitab4.5_0000678g0050	Nitab4.5_0006888g0010	Nitab4.5_0005164g0030	Nitab4.5_0002823g0010	Nitab4.5_0001315g0320	Nitab4.5_0002102g0060
Nitab4.5_0000680g0010	T	cytochrome P450	34.5699	-2.75179	-1.4045	0.371864	-0.25085	-0.581136	0.943205				Nitab4.5_0000679g0080	Nitab4.5_0006889g0010	Nitab4.5_0005167g0100	Nitab4.5_0002838g0050	Nitab4.5_0001317g0050	Nitab4.5_0002107g0060
Nitab4.5_0000680g0050	T	Os01g0318400 protein (Fragment)	18.0794	1.40609	0.952382	-0.378479	-1.25228	-2.11194	-0.899435				Nitab4.5_0000680g0010	Nitab4.5_0006933g0030	Nitab4.5_0005193g0020	Nitab4.5_0002839g0010	Nitab4.5_0001318g0050	Nitab4.5_0002113g0180
Nitab4.5_0000680g0130	-	Unknown Protein IPR008889 VQ	8.01922	-3.00221	-1.18665	-1.8578	-1.14623	-1.6588	-1.11077				Nitab4.5_0000680g0050	Nitab4.5_0006988g0020	Nitab4.5_0005195g0040	Nitab4.5_0002840g0060	Nitab4.5_0001320g0150	Nitab4.5_0002116g0050
Nitab4.5_0000682g0040	S	cytochrome P450	13.2474	-1.24667	-2.00578	-0.465884	-0.000422425	-1.3151	-0.746633				Nitab4.5_0000680g0130	Nitab4.5_0007024g0030	Nitab4.5_0005227g0010	Nitab4.5_0002854g0070	Nitab4.5_0001323g0050	Nitab4.5_0002137g0140
Nitab4.5_0000682g0050	S	LOB domain protein 42 IPR004883 Lateral organ boundaries, LOB	48.2353	1.39128	0.771353	-0.708079	-0.805245	-1.44484	-0.67178				Nitab4.5_0000682g0040	Nitab4.5_0007034g0020	Nitab4.5_0005282g0010	Nitab4.5_0002860g0010	Nitab4.5_0001326g0010	Nitab4.5_0002156g0050
Nitab4.5_0000686g0120	-	Os07g0619200 protein (Fragment) IPR018248 EF hand	23.4602	-2.59907	-1.08781	-1.40336	-0.494342	-1.49349	-3.04455				Nitab4.5_0000682g0050	Nitab4.5_0007063g0070	Nitab4.5_0005286g0100	Nitab4.5_0002890g0040	Nitab4.5_0001326g0130	Nitab4.5_0002158g0080
Nitab4.5_0000687g0110	T	Ethylene receptor IPR014525 Signal transduction histidine kinase, hybrid-type, ethylene sensor	23.4756	1.63522	1.44069	-0.393111	-0.233101	-0.611865	-0.46492				Nitab4.5_0000686g0120	Nitab4.5_0007068g0040	Nitab4.5_0005320g0010	Nitab4.5_0002904g0100	Nitab4.5_0001331g0030	Nitab4.5_0002158g0140
Nitab4.5_0000688g0170	T	Sodium_calcium exchanger family protein IPR011992 EF-Hand type	18.6032	-1.50593	0.737915	0.422718	-1.70075	0.246371	0.266697				Nitab4.5_0000687g0110	Nitab4.5_0007074g0020	Nitab4.5_0005335g0020	Nitab4.5_0002906g0080	Nitab4.5_0001356g0110	Nitab4.5_0002162g0200
Nitab4.5_0000696g0060	S	Germacrene-D synthase IPR005630 Terpene synthase, metal-binding domain	5.10118	-1.62068	0.416657	0.946455	0.115455	0.325759	2.12008				Nitab4.5_0000688g0170	Nitab4.5_0007088g0020	Nitab4.5_0005382g0020	Nitab4.5_0002914g0140	Nitab4.5_0001364g0010	Nitab4.5_0002177g0170
Nitab4.5_0000698g0020	-	Unknown Protein	17.9745	-2.27866	-0.902933	-1.44923	0.145349	-0.672819	-1.67584				Nitab4.5_0000696g0060	Nitab4.5_0007140g0010	Nitab4.5_0005392g0070	Nitab4.5_0002920g0050	Nitab4.5_0001367g0030	Nitab4.5_0002182g0090
Nitab4.5_0000705g0070	T	Hsp70 nucleotide exchange factor fes1 IPR011989 Armadillo-like helical	88.0828	-2.0481	-0.829816	-2.36562	-2.56933	-2.92611	-2.78183				Nitab4.5_0000698g0020	Nitab4.5_0007142g0040	Nitab4.5_0005409g0020	Nitab4.5_0002926g0010	Nitab4.5_0001367g0070	Nitab4.5_0002186g0060
Nitab4.5_0000705g0120	T	Laccase IPR017761 Laccase	6.42515	1.85224	0.870498	0.882259	0.754008	1.14164	0.690019				Nitab4.5_0000705g0070	Nitab4.5_0007166g0040	Nitab4.5_0005414g0030	Nitab4.5_0002926g0030	Nitab4.5_0001368g0010	Nitab4.5_0002196g0070
Nitab4.5_0000710g0010	T	Homeobox-leucine zipper protein IPR001356 Homeobox	1.78392	1.92775	0.883579	0.275123	-0.0176614	0.131929	1.5228				Nitab4.5_0000705g0120	Nitab4.5_0007254g0040	Nitab4.5_0005428g0060	Nitab4.5_0002929g0010	Nitab4.5_0001372g0020	Nitab4.5_0002200g0010
Nitab4.5_0000712g0270	-	Nitrate transporter IPR000109 TGF-beta receptor, type I_II extracellular region	7.23404	-2.25384	-0.274762	1.41416	-1.58035	-1.10696	0.122716				Nitab4.5_0000710g0010	Nitab4.5_0007257g0030	Nitab4.5_0005441g0020	Nitab4.5_0002946g0030	Nitab4.5_0001372g0080	Nitab4.5_0002201g0040
Nitab4.5_0000712g0280	S	Nitrate transporter IPR000109 TGF-beta receptor, type I_II extracellular region	15.4954	-2.12271	-0.224252	1.39905	-1.34919	-1.62575	0.156805				Nitab4.5_0000712g0270	Nitab4.5_0007261g0080	Nitab4.5_0005459g0010	Nitab4.5_0002946g0040	Nitab4.5_0001381g0190	Nitab4.5_0002207g0040
Nitab4.5_0000713g0070	-	Myb transcription factor IPR006447 Myb-like DNA-binding region, SHAQKYF class	7.78911	-2.22309	-2.16283	-0.983508	-1.70144	-1.30194	-0.99106				Nitab4.5_0000712g0280	Nitab4.5_0007360g0020	Nitab4.5_0005538g0020	Nitab4.5_0002978g0030	Nitab4.5_0001386g0020	Nitab4.5_0002209g0150
Nitab4.5_0000714g0020	T	Protein phosphatase 2C IPR015655 Protein phosphatase 2C	3.9493	2.64718	-0.94799	-1.86032	-1.29254	-0.096322	-0.0387061				Nitab4.5_0000713g0070	Nitab4.5_0007402g0050	Nitab4.5_0005558g0040	Nitab4.5_0002989g0010	Nitab4.5_0001392g0070	Nitab4.5_0002214g0060
Nitab4.5_0000714g0050	T	Receptor like kinase, RLK	2.4498	-1.5978	-0.966663	0.39497	-0.0882274	0.220673	-0.423426				Nitab4.5_0000714g0020	Nitab4.5_0007466g0010	Nitab4.5_0005579g0030	Nitab4.5_0003032g0010	Nitab4.5_0001393g0020	Nitab4.5_0002227g0070
Nitab4.5_0000714g0140	T	OBP3-responsive gene 1 IPR002290 Serine_threonine protein kinase	9.77215	-1.01621	-0.962418	-0.417529	-0.381418	-0.855174	-0.709121				Nitab4.5_0000714g0050	Nitab4.5_0007475g0010	Nitab4.5_0005582g0030	Nitab4.5_0003035g0030	Nitab4.5_0001393g0130	Nitab4.5_0002245g0100
Nitab4.5_0000715g0170	T	NA	0.551642	3.5878	1.76807	-2.47102	-1.24919	-0.201245	0.0883529				Nitab4.5_0000714g0140	Nitab4.5_0007512g0030	Nitab4.5_0005583g0030	Nitab4.5_0003042g0010	Nitab4.5_0001397g0020	Nitab4.5_0002259g0060
Nitab4.5_0000716g0020	T	Low-temperature-induced 65 kDa protein IPR012418 CAP160	0.310317	4.71754	1.74812	-5.3289	-1.8533	0.332504	-1.29136				Nitab4.5_0000715g0170	Nitab4.5_0007540g0020	Nitab4.5_0005597g0020	Nitab4.5_0003058g0020	Nitab4.5_0001401g0050	Nitab4.5_0002263g0060
Nitab4.5_0000718g0320	T	Phosphoesterase family protein IPR007312 Phosphoesterase	26.2604	-1.37233	-1.26476	-0.110158	0.465345	-0.416245	-0.0544148				Nitab4.5_0000716g0020	Nitab4.5_0007549g0010	Nitab4.5_0005605g0020	Nitab4.5_0003058g0030	Nitab4.5_0001404g0050	Nitab4.5_0002273g0010
Nitab4.5_0000720g0070	S	ARGONAUTE 1 IPR003165 Stem cell self-renewal protein Piwi	0.815369	1.40329	0.990478	-0.28224	0.698639	0.49457	-0.261224				Nitab4.5_0000718g0320	Nitab4.5_0007611g0010	Nitab4.5_0005646g0010	Nitab4.5_0003069g0090	Nitab4.5_0001413g0040	Nitab4.5_0002279g0070
Nitab4.5_0000722g0020	T	Regulator of chromosome condensation RCC1 IPR009091 Regulator of chromosome condensation_beta-lactamase-inhibitor protein II	11.5298	-1.28442	-0.932312	-0.76342	-1.2085	-2.1193	-1.92572				Nitab4.5_0000720g0070	Nitab4.5_0007611g0030	Nitab4.5_0005648g0030	Nitab4.5_0003076g0080	Nitab4.5_0001417g0050	Nitab4.5_0002280g0060
Nitab4.5_0000723g0060	T	Beta-galactosidase IPR019801 Glycoside hydrolase, family 35, conserved site IPR001944 Glycoside hydrolase, family 35 IPR000922 D-galactoside_L-rhamnose binding SUEL lectin	25.4761	1.05599	0.66253	0.644247	0.306758	0.533184	-0.126852				Nitab4.5_0000722g0020	Nitab4.5_0007624g0050	Nitab4.5_0005664g0030	Nitab4.5_0003080g0080	Nitab4.5_0001422g0010	Nitab4.5_0002282g0090
Nitab4.5_0000723g0150	T	Dehydrin DHN1 IPR000167 Dehydrin	0.424907	3.01544	1.20376	-2.40194	-1.41232	-0.969499	-1.81338				Nitab4.5_0000723g0060	Nitab4.5_0007710g0010	Nitab4.5_0005716g0030	Nitab4.5_0003088g0020	Nitab4.5_0001423g0030	Nitab4.5_0002283g0030
Nitab4.5_0000723g0160	T	Unknown Protein IPR000167 Dehydrin	8.25413	4.48022	3.10873	-1.8655	0.606779	1.36463	-0.953217				Nitab4.5_0000723g0150	Nitab4.5_0007722g0040	Nitab4.5_0005726g0010	Nitab4.5_0003098g0040	Nitab4.5_0001427g0090	Nitab4.5_0002286g0090
Nitab4.5_0000723g0230	T	Cytochrome P450	41.0017	-2.86337	-1.65267	0.290233	0.568063	-1.20752	1.12121				Nitab4.5_0000723g0160	Nitab4.5_0007727g0010	Nitab4.5_0005728g0020	Nitab4.5_0003109g0010	Nitab4.5_0001429g0020	Nitab4.5_0002292g0010
Nitab4.5_0000728g0140	T	Patatin-like protein 3 IPR002641 Patatin	5.35022	-2.12555	-0.44998	-1.18503	-0.938694	0.184391	-0.384544				Nitab4.5_0000723g0230	Nitab4.5_0007740g0010	Nitab4.5_0005729g0030	Nitab4.5_0003167g0010	Nitab4.5_0001432g0130	Nitab4.5_0002304g0070
Nitab4.5_0000729g0130	T	Sulfate transporter IPR001902 Sulphate anion transporter	43.7543	-1.07076	-0.438648	-0.199315	-0.423429	-1.09733	-0.890029				Nitab4.5_0000728g0140	Nitab4.5_0007792g0010	Nitab4.5_0005733g0040	Nitab4.5_0003179g0030	Nitab4.5_0001437g0100	Nitab4.5_0002308g0030
Nitab4.5_0000732g0120	T	Dienelactone hydrolase family protein IPR002925 Dienelactone hydrolase	14.9958	-1.50126	-0.867045	-0.412308	-0.421616	-0.34811	-0.61093				Nitab4.5_0000729g0130	Nitab4.5_0007815g0080	Nitab4.5_0005760g0020	Nitab4.5_0003207g0080	Nitab4.5_0001453g0100	Nitab4.5_0002309g0040
Nitab4.5_0000732g0130	-	Dienelactone hydrolase family protein IPR002925 Dienelactone hydrolase	10.4492	-1.29007	-0.578391	-0.14722	0.0131507	-1.24077	0.0960713				Nitab4.5_0000732g0120	Nitab4.5_0007835g0010	Nitab4.5_0005769g0040	Nitab4.5_0003244g0020	Nitab4.5_0001464g0010	Nitab4.5_0002309g0080
Nitab4.5_0000733g0190	T	DNA binding protein IPR005516 Remorin, C-terminal region	20.9753	1.76598	0.218094	-0.286206	-0.839331	-0.312405	0.441862				Nitab4.5_0000732g0130	Nitab4.5_0007882g0010	Nitab4.5_0005776g0030	Nitab4.5_0003247g0010	Nitab4.5_0001468g0070	Nitab4.5_0002322g0170
Nitab4.5_0000734g0070	T	Ethylene responsive transcription factor 1a IPR001471 Pathogenesis-related transcriptional factor and ERF, DNA-binding	12.931	-1.23714	-0.721379	-0.0781651	-0.126479	0.0551748	0.611792				Nitab4.5_0000733g0190	Nitab4.5_0007963g0040	Nitab4.5_0005800g0010	Nitab4.5_0003250g0020	Nitab4.5_0001473g0020	Nitab4.5_0002338g0020
Nitab4.5_0000737g0060	T	Hydroxycinnamoyl transferase IPR003480 Transferase	52.372	1.28598	1.55728	-0.674051	-0.687321	-1.65551	0.390075				Nitab4.5_0000734g0070	Nitab4.5_0007970g0020	Nitab4.5_0005805g0060	Nitab4.5_0003251g0040	Nitab4.5_0001474g0050	Nitab4.5_0002343g0020
Nitab4.5_0000738g0040	T	Class II small heat shock protein Le-HSP17.6 IPR002068 Heat shock protein Hsp20	158.27	-5.27992	-1.63711	-4.41007	-4.2258	-4.84476	-7.05167				Nitab4.5_0000737g0060	Nitab4.5_0007992g0040	Nitab4.5_0005814g0010	Nitab4.5_0003259g0090	Nitab4.5_0001477g0200	Nitab4.5_0002345g0080
Nitab4.5_0000738g0080	T	Mitochondrial carrier-like protein IPR002067 Mitochondrial carrier protein	3.29076	1.82012	1.48882	-0.433194	-0.847092	-0.493907	0.394261				Nitab4.5_0000738g0040	Nitab4.5_0008015g0010	Nitab4.5_0005816g0010	Nitab4.5_0003275g0020	Nitab4.5_0001480g0120	Nitab4.5_0002347g0080
Nitab4.5_0000742g0100	T	Unknown Protein	175.939	1.03862	0.778766	0.0245806	-0.598006	-0.00685503	0.411583				Nitab4.5_0000738g0080	Nitab4.5_0008054g0020	Nitab4.5_0005838g0020	Nitab4.5_0003281g0090	Nitab4.5_0001485g0200	Nitab4.5_0002350g0050
Nitab4.5_0000742g0110	T	Chaperone protein dnaJ IPR001623 Heat shock protein DnaJ, N-terminal	46.45	-2.61611	-1.78525	-4.03609	-2.90179	-2.76928	-5.11261				Nitab4.5_0000742g0100	Nitab4.5_0008072g0010	Nitab4.5_0005885g0010	Nitab4.5_0003299g0010	Nitab4.5_0001485g0210	Nitab4.5_0002352g0120
Nitab4.5_0000744g0050	T	class I heat shock protein IPR002068 Heat shock protein Hsp20	371.045	-2.52978	-1.51782	-2.60861	-1.95908	-2.85764	-3.90028				Nitab4.5_0000742g0110	Nitab4.5_0008080g0010	Nitab4.5_0005908g0080	Nitab4.5_0003324g0100	Nitab4.5_0001489g0010	Nitab4.5_0002357g0010
Nitab4.5_0000744g0140	T	Nuclear SR-like RNA binding protein IPR012677 Nucleotide-binding, alpha-beta plait	77.9353	-1.32171	-0.849468	-2.99507	-3.22908	-3.54374	-4.17786				Nitab4.5_0000744g0050	Nitab4.5_0008107g0010	Nitab4.5_0005910g0010	Nitab4.5_0003328g0120	Nitab4.5_0001492g0060	Nitab4.5_0002377g0030
Nitab4.5_0000745g0040	-	MYB transcription factor IPR015495 Myb transcription factor	4.97536	3.9713	1.74104	-1.73872	-1.34848	1.04508	0.270457				Nitab4.5_0000744g0140	Nitab4.5_0008115g0010	Nitab4.5_0005958g0020	Nitab4.5_0003335g0080	Nitab4.5_0001495g0130	Nitab4.5_0002398g0020
Nitab4.5_0000745g0050	-	Amino acid permease IPR002293 Amino acid_polyamine transporter I	2.71745	1.71785	0.761419	0.569045	0.775633	0.417894	0.867941				Nitab4.5_0000745g0040	Nitab4.5_0008136g0010	Nitab4.5_0005968g0030	Nitab4.5_0003347g0030	Nitab4.5_0001503g0100	Nitab4.5_0002400g0040
Nitab4.5_0000745g0090	-	CBL-interacting protein kinase 1 IPR002290 Serine_threonine protein kinase	0.486014	2.13937	0.381587	1.48587	0.903692	0.853655	0.807921				Nitab4.5_0000745g0050	Nitab4.5_0008141g0030	Nitab4.5_0005980g0020	Nitab4.5_0003376g0080	Nitab4.5_0001509g0030	Nitab4.5_0002401g0010
Nitab4.5_0000745g0130	T	CBL-interacting protein kinase 1 IPR002290 Serine_threonine protein kinase	9.18601	1.05838	0.797255	0.894077	0.167821	0.850864	0.831576				Nitab4.5_0000745g0090	Nitab4.5_0008142g0020	Nitab4.5_0006014g0010	Nitab4.5_0003394g0020	Nitab4.5_0001530g0020	Nitab4.5_0002406g0040
Nitab4.5_0000745g0170	T	(SAMS_T) S-adenosylmethionine synthase	26.0353	1.19661	1.31416	0.386709	0.518687	0.619807	0.257833				Nitab4.5_0000745g0130	Nitab4.5_0008156g0030	Nitab4.5_0006022g0010	Nitab4.5_0003417g0010	Nitab4.5_0001541g0050	Nitab4.5_0002415g0060
Nitab4.5_0000745g0220	T	MYB transcription factor IPR015495 Myb transcription factor	2.29324	1.73703	0.101457	-1.58308	-0.861485	0.891417	-0.307142				Nitab4.5_0000745g0170	Nitab4.5_0008185g0020	Nitab4.5_0006031g0080	Nitab4.5_0003419g0060	Nitab4.5_0001542g0020	Nitab4.5_0002438g0030
Nitab4.5_0000747g0030	T	Myb-related transcription factor IPR015495 Myb transcription factor	0.612696	2.02703	0.819828	-0.653702	0.145218	0.439111	0.022106				Nitab4.5_0000745g0220	Nitab4.5_0008197g0030	Nitab4.5_0006040g0010	Nitab4.5_0003436g0010	Nitab4.5_0001565g0040	Nitab4.5_0002438g0100
Nitab4.5_0000747g0050	T	Auxin responsive SAUR protein IPR003676 Auxin responsive SAUR protein	56.5014	-1.35972	-0.462372	0.21434	0.301038	0.0110769	-0.183396				Nitab4.5_0000747g0030	Nitab4.5_0008213g0050	Nitab4.5_0006051g0010	Nitab4.5_0003437g0010	Nitab4.5_0001569g0140	Nitab4.5_0002441g0010
Nitab4.5_0000748g0100	S	MADS box transcription factor IPR002100 Transcription factor, MADS-box	47.3554	-1.4456	-0.0247111	-1.01294	-0.459758	-1.39656	-0.99073				Nitab4.5_0000747g0050	Nitab4.5_0008312g0060	Nitab4.5_0006069g0030	Nitab4.5_0003449g0080	Nitab4.5_0001569g0160	Nitab4.5_0002443g0040
Nitab4.5_0000752g0030	S	Acetyltransferase-like protein IPR000182 GCN5-related N-acetyltransferase	2.75024	2.13136	-0.226204	-0.243656	0.527518	1.43109	0.364973				Nitab4.5_0000748g0100	Nitab4.5_0008336g0010	Nitab4.5_0006071g0090	Nitab4.5_0003452g0010	Nitab4.5_0001572g0030	Nitab4.5_0002456g0070
Nitab4.5_0000753g0020	T	Cytochrome P450	52.1149	1.18764	0.674364	0.459479	0.349694	0.438146	0.506249				Nitab4.5_0000752g0030	Nitab4.5_0008523g0030	Nitab4.5_0006073g0030	Nitab4.5_0003464g0030	Nitab4.5_0001579g0060	Nitab4.5_0002456g0090
Nitab4.5_0000755g0140	T	Glucan endo-1 3-beta-glucosidase 7 IPR000490 Glycoside hydrolase, family 17	10.7169	1.31255	0.72018	0.329768	0.161767	0.144838	0.480796				Nitab4.5_0000753g0020	Nitab4.5_0008525g0020	Nitab4.5_0006086g0040	Nitab4.5_0003488g0060	Nitab4.5_0001580g0060	Nitab4.5_0002456g0130
Nitab4.5_0000756g0030	S	Cellulose synthase IPR005150 Cellulose synthase	27.1576	-2.24442	-1.69221	-0.335574	-1.24941	-2.06544	-0.786708				Nitab4.5_0000755g0140	Nitab4.5_0008568g0030	Nitab4.5_0006090g0010	Nitab4.5_0003496g0010	Nitab4.5_0001583g0210	Nitab4.5_0002458g0030
Nitab4.5_0000758g0060	-	Unknown Protein	12.1283	-2.29963	-0.592904	-0.609251	-1.54342	-1.1462	-2.20532				Nitab4.5_0000756g0030	Nitab4.5_0008580g0020	Nitab4.5_0006120g0060	Nitab4.5_0003573g0020	Nitab4.5_0001585g0070	Nitab4.5_0002462g0090
Nitab4.5_0000759g0270	T	Transmembrane BAX inhibitor motif-containing protein 4 IPR006214 Uncharacterised protein family UPF0005	29.0371	-3.17803	-2.08499	-4.78041	-4.12587	-3.56697	-4.472				Nitab4.5_0000758g0060	Nitab4.5_0008731g0010	Nitab4.5_0006133g0030	Nitab4.5_0003580g0050	Nitab4.5_0001599g0220	Nitab4.5_0002465g0050
Nitab4.5_0000762g0010	S	Xyloglucan endotransglucosylase_hydrolase 2 IPR016455 Xyloglucan endotransglucosylase_hydrolase IPR008263 Glycoside hydrolase, family 16, active site	2.28937	1.98711	-0.718914	-0.0974182	-0.0566336	0.291921	-0.0117238				Nitab4.5_0000759g0270	Nitab4.5_0008908g0010	Nitab4.5_0006134g0010	Nitab4.5_0003588g0050	Nitab4.5_0001601g0080	Nitab4.5_0002466g0010
Nitab4.5_0000764g0010	S	Uncharacterized ABC transporter ATP-binding protein_permease C9B6.09c IPR001140 ABC transporter, transmembrane region	3.25379	-2.0768	-0.506539	0.43792	-0.770395	-1.07517	0.514226				Nitab4.5_0000762g0010	Nitab4.5_0008957g0050	Nitab4.5_0006137g0040	Nitab4.5_0003619g0020	Nitab4.5_0001604g0120	Nitab4.5_0002470g0070
Nitab4.5_0000766g0050	T	Aquaporin IPR012269 Aquaporin	325.612	-1.59031	-1.34778	-0.139678	-1.11153	-1.77865	-0.742827				Nitab4.5_0000764g0010	Nitab4.5_0009025g0030	Nitab4.5_0006148g0040	Nitab4.5_0003652g0010	Nitab4.5_0001606g0070	Nitab4.5_0002498g0030
Nitab4.5_0000766g0070	T	MYB transcription factor IPR015495 Myb transcription factor	33.4062	-1.49681	-1.32881	-0.758457	-1.09998	-2.07425	-0.260784				Nitab4.5_0000766g0050	Nitab4.5_0009059g0010	Nitab4.5_0006152g0030	Nitab4.5_0003654g0010	Nitab4.5_0001607g0020	Nitab4.5_0002500g0070
Nitab4.5_0000769g0010	T	Wound induced protein	39.382	1.31873	0.580644	-0.199293	-1.65281	-2.46816	-0.065828				Nitab4.5_0000766g0070	Nitab4.5_0009131g0030	Nitab4.5_0006156g0030	Nitab4.5_0003722g0030	Nitab4.5_0001607g0030	Nitab4.5_0002520g0080
Nitab4.5_0000769g0020	-	Unknown Protein	24.3102	1.71561	0.901065	-0.507236	-1.97597	-2.14872	-0.797653				Nitab4.5_0000769g0010	Nitab4.5_0009151g0020	Nitab4.5_0006168g0010	Nitab4.5_0003734g0040	Nitab4.5_0001614g0030	Nitab4.5_0002525g0020
Nitab4.5_0000769g0050	T	Wound induced protein	3.04899	2.60724	1.69453	-1.05628	-2.40459	-2.92258	-0.0613929				Nitab4.5_0000769g0020	Nitab4.5_0009182g0010	Nitab4.5_0006203g0020	Nitab4.5_0003765g0030	Nitab4.5_0001615g0210	Nitab4.5_0002530g0010
Nitab4.5_0000769g0190	T	NA	34.596	-1.24145	-0.956423	-1.92056	-1.4511	-2.62088	-2.47702				Nitab4.5_0000769g0050	Nitab4.5_0009190g0010	Nitab4.5_0006269g0020	Nitab4.5_0003771g0010	Nitab4.5_0001617g0060	Nitab4.5_0002532g0030
Nitab4.5_0000771g0070	-	Ankyrin repeat-containing protein At3g12360 IPR002110 Ankyrin	24.7006	-1.12159	0.00876455	-0.354668	-0.00396153	-0.124409	-1.24105				Nitab4.5_0000769g0190	Nitab4.5_0009224g0010	Nitab4.5_0006269g0030	Nitab4.5_0003779g0100	Nitab4.5_0001619g0110	Nitab4.5_0002543g0020
Nitab4.5_0000775g0030	T	Amino acid permease (Fragment) IPR002293 Amino acid_polyamine transporter I	12.721	-1.20005	-0.552052	-0.0246033	-0.206787	-0.435707	-0.457864				Nitab4.5_0000771g0070	Nitab4.5_0009234g0010	Nitab4.5_0006312g0020	Nitab4.5_0003794g0080	Nitab4.5_0001622g0050	Nitab4.5_0002546g0050
Nitab4.5_0000775g0040	T	Unknown Protein	6.30316	-1.01176	-1.14812	-0.479862	-0.271139	-0.552575	-0.813107				Nitab4.5_0000775g0030	Nitab4.5_0009276g0030	Nitab4.5_0006314g0030	Nitab4.5_0003811g0100	Nitab4.5_0001642g0050	Nitab4.5_0002547g0010
Nitab4.5_0000775g0090	T	Non-specific lipid-transfer protein IPR003612 Plant lipid transfer protein_seed storage_trypsin-alpha amylase inhibitor	31.0214	-1.2123	-0.987614	0.0477804	0.108803	-0.543938	-0.741415				Nitab4.5_0000775g0040	Nitab4.5_0009399g0020	Nitab4.5_0006317g0040	Nitab4.5_0003818g0040	Nitab4.5_0001645g0050	Nitab4.5_0002548g0010
Nitab4.5_0000776g0030	S	Unknown Protein	10.9919	1.23332	1.32286	0.422989	0.391532	0.282292	0.226803				Nitab4.5_0000775g0090	Nitab4.5_0009436g0030	Nitab4.5_0006367g0020	Nitab4.5_0003828g0030	Nitab4.5_0001647g0120	Nitab4.5_0002567g0050
Nitab4.5_0000777g0020	T	Aspartic proteinase nepenthesin I IPR001461 Peptidase A1	22.638	2.13802	0.526943	-0.201309	0.819084	0.721427	-0.169534				Nitab4.5_0000776g0030	Nitab4.5_0009497g0010	Nitab4.5_0006392g0050	Nitab4.5_0003837g0020	Nitab4.5_0001650g0160	Nitab4.5_0002567g0090
Nitab4.5_0000777g0080	T	Ethylene-responsive transcription factor 1A IPR001471 Pathogenesis-related transcriptional factor and ERF, DNA-binding	10.3227	1.14846	1.00851	-1.03306	-0.47235	-0.639472	-0.706411				Nitab4.5_0000777g0020	Nitab4.5_0009510g0020	Nitab4.5_0006429g0030	Nitab4.5_0003848g0020	Nitab4.5_0001654g0010	Nitab4.5_0002574g0060
Nitab4.5_0000777g0090	T	Potassium channel IPR002110 Ankyrin	10.2457	1.14837	0.226961	-0.123499	-0.295438	-0.135262	0.670994				Nitab4.5_0000777g0080	Nitab4.5_0009512g0040	Nitab4.5_0006429g0060	Nitab4.5_0003875g0010	Nitab4.5_0001658g0020	Nitab4.5_0002576g0030
Nitab4.5_0000777g0130	-	Cc-nbs-lrr, resistance protein	0.417711	2.62231	0.367339	-0.68971	-0.359477	0.500075	1.10977				Nitab4.5_0000777g0090	Nitab4.5_0009577g0040	Nitab4.5_0006443g0010	Nitab4.5_0003885g0020	Nitab4.5_0001659g0030	Nitab4.5_0002586g0040
Nitab4.5_0000777g0140	-	Cc-nbs-lrr, resistance protein	0.605561	3.00651	0.263717	-0.332021	0.430551	0.880298	0.740347				Nitab4.5_0000777g0130	Nitab4.5_0009622g0010	Nitab4.5_0006475g0040	Nitab4.5_0003906g0010	Nitab4.5_0001663g0140	Nitab4.5_0002590g0030
Nitab4.5_0000781g0040	S	CER1 IPR006694 Fatty acid hydroxylase	14.8545	2.49871	0.0959909	0.752287	0.36923	0.96543	0.663264				Nitab4.5_0000777g0140	Nitab4.5_0009648g0020	Nitab4.5_0006489g0040	Nitab4.5_0003913g0040	Nitab4.5_0001664g0080	Nitab4.5_0002623g0010
Nitab4.5_0000782g0170	T	Unknown Protein IPR008480 Protein of unknown function DUF761, plant	15.1192	-1.29974	-0.21386	-0.162567	0.194373	0.557839	-0.783547				Nitab4.5_0000781g0040	Nitab4.5_0009785g0060	Nitab4.5_0006586g0040	Nitab4.5_0003926g0020	Nitab4.5_0001668g0090	Nitab4.5_0002626g0020
Nitab4.5_0000783g0180	T	Nodule inception protein (Fragment) IPR003035 Plant regulator RWP-RK	7.96597	-2.53155	-1.00448	0.668177	-0.882053	-0.323335	0.878106				Nitab4.5_0000782g0170	Nitab4.5_0009827g0030	Nitab4.5_0006672g0010	Nitab4.5_0003934g0060	Nitab4.5_0001669g0030	Nitab4.5_0002629g0090
Nitab4.5_0000784g0030	-	Beta-amylase IPR013781 Glycoside hydrolase, subgroup, catalytic core	39.8469	1.42559	0.476874	-0.398377	-0.155905	-0.394263	-0.561451				Nitab4.5_0000783g0180	Nitab4.5_0009835g0020	Nitab4.5_0006691g0030	Nitab4.5_0003953g0010	Nitab4.5_0001674g0010	Nitab4.5_0002645g0030
Nitab4.5_0000784g0060	T	1-aminocyclopropane-1-carboxylate oxidase IPR005123 Oxoglutarate and iron-dependent oxygenase	11.9642	-1.90073	-1.12824	-0.542356	-0.603822	-0.606953	-1.17924				Nitab4.5_0000784g0030	Nitab4.5_0009873g0010	Nitab4.5_0006706g0030	Nitab4.5_0003967g0020	Nitab4.5_0001675g0130	Nitab4.5_0002649g0010
Nitab4.5_0000785g0080	T	Aldose 1-epimerase-like protein IPR015443 Aldose-1-epimerase	2.19362	-2.46884	-1.66463	0.214969	-0.264651	-0.701722	0.923236				Nitab4.5_0000784g0060	Nitab4.5_0009895g0020	Nitab4.5_0006795g0020	Nitab4.5_0003981g0080	Nitab4.5_0001683g0050	Nitab4.5_0002661g0130
Nitab4.5_0000787g0100	-	Unknown Protein	6.25954	1.43561	0.851067	0.684426	1.19248	0.783708	-0.0449339				Nitab4.5_0000785g0080	Nitab4.5_0009946g0020	Nitab4.5_0006802g0020	Nitab4.5_0003991g0020	Nitab4.5_0001688g0070	Nitab4.5_0002671g0110
Nitab4.5_0000787g0160	T	Receptor like kinase, RLK	13.5491	-1.30781	-0.734993	-0.366364	-0.169602	-0.267164	-0.508407				Nitab4.5_0000787g0100	Nitab4.5_0009955g0010	Nitab4.5_0006812g0010	Nitab4.5_0003995g0030	Nitab4.5_0001691g0040	Nitab4.5_0002673g0040
Nitab4.5_0000791g0090	T	Unknown Protein	0.607504	5.6846	3.08963	2.69259	0.485029	-0.393328	-1.32477				Nitab4.5_0000787g0160	Nitab4.5_0009967g0020	Nitab4.5_0006823g0010	Nitab4.5_0004013g0020	Nitab4.5_0001696g0070	Nitab4.5_0002673g0050
Nitab4.5_0000791g0130	-	LOB domain protein 42 IPR004883 Lateral organ boundaries, LOB	4.85494	2.83841	1.42001	-0.373429	-1.66585	-0.447032	1.13213				Nitab4.5_0000791g0090	Nitab4.5_0009972g0030	Nitab4.5_0006833g0020	Nitab4.5_0004027g0010	Nitab4.5_0001700g0060	Nitab4.5_0002675g0040
Nitab4.5_0000794g0030	T	Peptidoglycan-binding LysM domain-containing protein IPR018392 Peptidoglycan-binding lysin domain	29.003	1.11514	0.750614	0.599627	0.844289	0.450926	0.450095				Nitab4.5_0000791g0130	Nitab4.5_0009973g0020	Nitab4.5_0006852g0070	Nitab4.5_0004059g0030	Nitab4.5_0001701g0210	Nitab4.5_0002679g0020
Nitab4.5_0000798g0150	S	Ring H2 finger protein IPR001841 Zinc finger, RING-type	10.0386	-1.45148	-0.558394	-0.743402	0.549969	0.895489	-0.807342				Nitab4.5_0000794g0030	Nitab4.5_0010196g0020	Nitab4.5_0006854g0020	Nitab4.5_0004070g0030	Nitab4.5_0001704g0120	Nitab4.5_0002682g0060
Nitab4.5_0000799g0010	S	Hydrolase alpha_beta fold family protein IPR000073 Alpha_beta hydrolase fold-1	1.811	1.77705	0.461468	0.486323	0.264878	0.991228	1.85041				Nitab4.5_0000798g0150	Nitab4.5_0010196g0040	Nitab4.5_0006856g0030	Nitab4.5_0004071g0020	Nitab4.5_0001707g0050	Nitab4.5_0002686g0040
Nitab4.5_0000800g0030	T	Aspartic proteinase IPR001461 Peptidase A1	19.5942	1.01755	1.41142	0.917235	1.25845	1.18936	-0.528881				Nitab4.5_0000799g0010	Nitab4.5_0010236g0020	Nitab4.5_0006882g0050	Nitab4.5_0004095g0050	Nitab4.5_0001707g0120	Nitab4.5_0002700g0030
Nitab4.5_0000803g0050	S	Unknown Protein	47.2158	-2.06172	-1.94061	-9.34428	-5.73735	-5.0899	-7.91647				Nitab4.5_0000800g0030	Nitab4.5_0010294g0020	Nitab4.5_0006887g0020	Nitab4.5_0004097g0050	Nitab4.5_0001716g0010	Nitab4.5_0002700g0120
Nitab4.5_0000807g0110	S	Glucan endo-1 3-beta-glucosidase 6 IPR013781 Glycoside hydrolase, subgroup, catalytic core	9.63213	-2.14792	-1.44375	-2.55975	-3.67716	-3.63472	-2.35644				Nitab4.5_0000803g0050	Nitab4.5_0010294g0030	Nitab4.5_0006888g0010	Nitab4.5_0004123g0030	Nitab4.5_0001727g0170	Nitab4.5_0002700g0150
Nitab4.5_0000812g0090	T	Unknown Protein IPR008889 VQ	14.7553	1.05504	1.41077	0.0337832	-0.381747	-0.25109	0.185253				Nitab4.5_0000807g0110	Nitab4.5_0010294g0050	Nitab4.5_0006947g0010	Nitab4.5_0004156g0010	Nitab4.5_0001736g0020	Nitab4.5_0002701g0020
Nitab4.5_0000820g0050	-	Gamma-glutamyl phosphate reductase IPR005766 Delta l-pyrroline-5-carboxylate synthetase	11.1142	1.81248	1.30774	0.366277	0.313892	0.607892	0.190278				Nitab4.5_0000812g0090	Nitab4.5_0010505g0020	Nitab4.5_0006973g0030	Nitab4.5_0004168g0140	Nitab4.5_0001739g0070	Nitab4.5_0002718g0050
Nitab4.5_0000824g0010	T	Glutaredoxin IPR011905 Glutaredoxin-like, plant II	15.2613	1.3556	1.24352	1.29984	1.05223	0.573543	-0.765628				Nitab4.5_0000820g0050	Nitab4.5_0010554g0030	Nitab4.5_0006998g0030	Nitab4.5_0004194g0100	Nitab4.5_0001744g0070	Nitab4.5_0002719g0040
Nitab4.5_0000826g0100	-	Unknown Protein	5.10996	1.96132	1.70856	-0.588055	-0.342559	0.176385	-2.47761				Nitab4.5_0000824g0010	Nitab4.5_0010558g0040	Nitab4.5_0007021g0010	Nitab4.5_0004208g0010	Nitab4.5_0001748g0050	Nitab4.5_0002720g0030
Nitab4.5_0000826g0200	T	Glycerol-3-phosphate dehydrogenase IPR006168 NAD-dependent glycerol-3-phosphate dehydrogenase	7.70523	1.5421	-0.0944505	0.333474	-0.02427	0.565537	0.400635				Nitab4.5_0000826g0100	Nitab4.5_0010630g0010	Nitab4.5_0007030g0010	Nitab4.5_0004217g0080	Nitab4.5_0001750g0050	Nitab4.5_0002720g0050
Nitab4.5_0000828g0010	S	Solute carrier family 15 member 4 IPR000109 TGF-beta receptor, type I_II extracellular region	2.86508	1.5339	1.55438	1.02092	0.680883	0.676533	-0.0510716				Nitab4.5_0000826g0200	Nitab4.5_0010636g0020	Nitab4.5_0007034g0020	Nitab4.5_0004249g0020	Nitab4.5_0001759g0080	Nitab4.5_0002721g0060
Nitab4.5_0000829g0160	-	Glutaredoxin IPR011905 Glutaredoxin-like, plant II	13.6185	-2.42946	-0.126151	-0.592123	-1.22759	0.0283173	-2.75881				Nitab4.5_0000828g0010	Nitab4.5_0010693g0010	Nitab4.5_0007056g0010	Nitab4.5_0004251g0090	Nitab4.5_0001769g0100	Nitab4.5_0002723g0010
Nitab4.5_0000831g0120	S	Unknown Protein	3.02218	2.25763	0.482448	0.663674	0.778462	0.90518	1.27259				Nitab4.5_0000829g0160	Nitab4.5_0010709g0010	Nitab4.5_0007068g0040	Nitab4.5_0004261g0030	Nitab4.5_0001771g0140	Nitab4.5_0002723g0040
Nitab4.5_0000833g0060	S	Genomic DNA chromosome 5 P1 clone MVP2	47.211	-1.53301	-0.579068	-2.13085	-2.14532	-2.67487	-2.73141				Nitab4.5_0000831g0120	Nitab4.5_0010758g0040	Nitab4.5_0007090g0020	Nitab4.5_0004286g0050	Nitab4.5_0001780g0120	Nitab4.5_0002728g0070
Nitab4.5_0000837g0080	S	Aquaporin-like protein IPR012269 Aquaporin	24.7551	-2.92768	-0.917174	0.344513	0.0605655	-1.84981	-0.375141				Nitab4.5_0000833g0060	Nitab4.5_0010781g0010	Nitab4.5_0007174g0020	Nitab4.5_0004294g0030	Nitab4.5_0001789g0030	Nitab4.5_0002740g0110
Nitab4.5_0000837g0090	S	CT099 (Fragment) IPR003245 Plastocyanin-like	18.5433	-1.13205	0.385096	0.654319	0.884369	0.137468	-0.535669				Nitab4.5_0000837g0080	Nitab4.5_0010796g0010	Nitab4.5_0007185g0030	Nitab4.5_0004300g0180	Nitab4.5_0001791g0030	Nitab4.5_0002744g0030
Nitab4.5_0000838g0040	T	Rhodanese-related sulfurtransferase IPR001763 Rhodanese-like	5.28742	1.48628	0.622413	0.119627	-0.612892	-1.04689	0.635656				Nitab4.5_0000837g0090	Nitab4.5_0010993g0020	Nitab4.5_0007191g0020	Nitab4.5_0004304g0040	Nitab4.5_0001793g0130	Nitab4.5_0002752g0050
Nitab4.5_0000838g0070	T	Lipase IPR002921 Lipase, class 3	1.54738	1.59814	0.406203	0.355142	-0.0485599	0.922478	1.23114				Nitab4.5_0000838g0040	Nitab4.5_0011001g0030	Nitab4.5_0007207g0020	Nitab4.5_0004320g0030	Nitab4.5_0001794g0130	Nitab4.5_0002755g0080
Nitab4.5_0000838g0130	-	Long-chain-fatty-acid-CoA ligase IPR000873 AMP-dependent synthetase and ligase	12.4125	1.50027	0.198273	0.564151	0.0998252	0.500481	0.896578				Nitab4.5_0000838g0070	Nitab4.5_0011008g0010	Nitab4.5_0007217g0030	Nitab4.5_0004326g0040	Nitab4.5_0001799g0070	Nitab4.5_0002760g0020
Nitab4.5_0000844g0010	-	PPPDE peptidase domain-containing protein 1 IPR008580 Protein of unknown function DUF862, eukaryotic	34.9033	-1.39912	-0.505884	-0.931851	0.412353	0.10147	-1.41757				Nitab4.5_0000838g0130	Nitab4.5_0011027g0010	Nitab4.5_0007254g0040	Nitab4.5_0004330g0020	Nitab4.5_0001800g0020	Nitab4.5_0002760g0050
Nitab4.5_0000845g0180	T	Galactosyltransferase-like protein (Fragment) IPR004263 Exostosin-like	0.38827	1.85675	0.77358	-0.108241	0.804976	1.28083	-0.00153872				Nitab4.5_0000844g0010	Nitab4.5_0011123g0010	Nitab4.5_0007254g0050	Nitab4.5_0004334g0060	Nitab4.5_0001800g0120	Nitab4.5_0002764g0060
Nitab4.5_0000845g0230	T	TPR domain protein IPR011990 Tetratricopeptide-like helical	3.78	2.16728	1.71587	0.846448	0.721903	0.8227	1.81761				Nitab4.5_0000845g0180	Nitab4.5_0011157g0010	Nitab4.5_0007351g0020	Nitab4.5_0004355g0050	Nitab4.5_0001807g0080	Nitab4.5_0002772g0010
Nitab4.5_0000850g0110	S	Glucan endo-1 3-beta-glucosidase 4 IPR012946 X8	4.81877	-1.74818	-0.974835	-0.967161	-0.041267	-0.012743	-0.323226				Nitab4.5_0000845g0230	Nitab4.5_0011212g0020	Nitab4.5_0007439g0020	Nitab4.5_0004358g0060	Nitab4.5_0001810g0030	Nitab4.5_0002780g0140
Nitab4.5_0000856g0010	-	ST63-2	3.21032	4.36354	0.448324	0.227752	-1.84334	0.785752	1.92521				Nitab4.5_0000850g0110	Nitab4.5_0011368g0030	Nitab4.5_0007466g0010	Nitab4.5_0004359g0040	Nitab4.5_0001812g0080	Nitab4.5_0002783g0040
Nitab4.5_0000856g0090	T	Protein serine_threonine kinase IPR015748 Mitogen activated protein kinase kinase kinase 3	40.8381	1.01961	0.87517	-0.192418	-0.248947	-0.24972	0.0343094				Nitab4.5_0000856g0010	Nitab4.5_0011386g0010	Nitab4.5_0007468g0020	Nitab4.5_0004361g0030	Nitab4.5_0001817g0010	Nitab4.5_0002787g0040
Nitab4.5_0000856g0210	T	Ethylene receptor IPR001789 Signal transduction response regulator, receiver region IPR014525 Signal transduction histidine kinase, hybrid-type, ethylene sensor IPR005467 Signal transduction histidine kinase, core	13.3403	1.35656	1.23126	-0.191672	0.223425	0.506277	0.0654024				Nitab4.5_0000856g0090	Nitab4.5_0011407g0020	Nitab4.5_0007509g0010	Nitab4.5_0004390g0020	Nitab4.5_0001821g0060	Nitab4.5_0002794g0010
Nitab4.5_0000857g0030	-	Serine-rich protein	23.0054	-1.25929	-0.671868	-0.376967	-0.365509	-0.467714	-0.456409				Nitab4.5_0000856g0210	Nitab4.5_0011414g0010	Nitab4.5_0007575g0010	Nitab4.5_0004411g0050	Nitab4.5_0001831g0080	Nitab4.5_0002796g0040
Nitab4.5_0000857g0110	S	Phosphatase 2C family protein IPR015655 Protein phosphatase 2C	3.6712	1.07701	0.749704	0.510722	1.15859	0.88001	0.201004				Nitab4.5_0000857g0030	Nitab4.5_0011428g0010	Nitab4.5_0007598g0030	Nitab4.5_0004423g0010	Nitab4.5_0001841g0150	Nitab4.5_0002804g0010
Nitab4.5_0000859g0200	T	Xenotropic and polytropic retrovirus receptor IPR004331 SPX, N-terminal	27.7568	-2.99047	-1.21264	0.0085157	0.370717	-3.16417	-1.14901				Nitab4.5_0000857g0110	Nitab4.5_0011529g0020	Nitab4.5_0007611g0030	Nitab4.5_0004437g0040	Nitab4.5_0001842g0020	Nitab4.5_0002807g0030
Nitab4.5_0000860g0160	-	NAC domain transcription factor protein	4.76644	1.13168	0.946199	0.374297	0.147105	0.52697	1.19462				Nitab4.5_0000859g0200	Nitab4.5_0011544g0010	Nitab4.5_0007628g0040	Nitab4.5_0004441g0010	Nitab4.5_0001849g0020	Nitab4.5_0002815g0160
Nitab4.5_0000861g0050	T	Squamosa promoter-binding-like protein 11 IPR004333 Transcription factor, SBP-box	14.3486	1.10809	0.536537	0.219665	0.0731507	0.193493	0.495536				Nitab4.5_0000860g0160	Nitab4.5_0011578g0040	Nitab4.5_0007650g0040	Nitab4.5_0004482g0040	Nitab4.5_0001861g0020	Nitab4.5_0002817g0010
Nitab4.5_0000863g0210	T	Metacaspase IPR011600 Peptidase C14, caspase catalytic	87.805	-1.05999	-0.07657	-0.579568	-0.449326	0.0808204	-1.65192				Nitab4.5_0000861g0050	Nitab4.5_0011605g0010	Nitab4.5_0007661g0020	Nitab4.5_0004506g0120	Nitab4.5_0001871g0030	Nitab4.5_0002817g0050
Nitab4.5_0000864g0220	T	MLO-like protein 4 IPR004326 Mlo-related protein	3.16601	-1.20574	-0.365648	0.143306	-0.582308	-0.516925	0.11962				Nitab4.5_0000863g0210	Nitab4.5_0011630g0010	Nitab4.5_0007689g0060	Nitab4.5_0004516g0020	Nitab4.5_0001871g0040	Nitab4.5_0002823g0010
Nitab4.5_0000868g0020	S	Phototropic-responsive NPH3 family protein IPR004249 NPH3	0.592583	2.25507	1.30802	1.44731	1.23267	0.453953	0.978788				Nitab4.5_0000864g0220	Nitab4.5_0011671g0010	Nitab4.5_0007760g0010	Nitab4.5_0004523g0050	Nitab4.5_0001879g0020	Nitab4.5_0002823g0100
Nitab4.5_0000870g0060	S	Transcription Factor IPR001092 Basic helix-loop-helix dimerisation region bHLH	5.98974	-2.79713	-0.82527	1.0836	0.954983	-1.39195	1.36082				Nitab4.5_0000868g0020	Nitab4.5_0011671g0020	Nitab4.5_0007793g0050	Nitab4.5_0004530g0090	Nitab4.5_0001879g0150	Nitab4.5_0002838g0050
Nitab4.5_0000871g0060	S	Transmembrane BAX inhibitor motif-containing protein 4 IPR006214 Uncharacterised protein family UPF0005	75.3388	-1.5619	-0.980324	-2.04915	-1.93852	-2.15707	-2.2712				Nitab4.5_0000870g0060	Nitab4.5_0011716g0020	Nitab4.5_0007832g0030	Nitab4.5_0004554g0010	Nitab4.5_0001884g0050	Nitab4.5_0002839g0010
Nitab4.5_0000872g0040	T	Tomato GIGANTEA 2	57.3265	-1.25322	-1.60815	-0.25687	-0.415325	-0.941545	-0.74241				Nitab4.5_0000871g0060	Nitab4.5_0011739g0010	Nitab4.5_0007860g0010	Nitab4.5_0004557g0030	Nitab4.5_0001887g0050	Nitab4.5_0002886g0050
Nitab4.5_0000874g0040	T	Fatty acid elongase 3-ketoacyl-CoA synthase IPR012392 Very-long-chain 3-ketoacyl-CoA synthase	5.30645	1.97835	-0.289779	0.140267	0.197952	0.461762	0.0555893				Nitab4.5_0000872g0040	Nitab4.5_0011805g0020	Nitab4.5_0007908g0020	Nitab4.5_0004562g0020	Nitab4.5_0001889g0140	Nitab4.5_0002904g0100
Nitab4.5_0000874g0150	T	Unknown Protein	20.3172	-1.25138	0.137294	0.0679462	-0.570169	0.256046	-0.964552				Nitab4.5_0000874g0040	Nitab4.5_0011813g0010	Nitab4.5_0007944g0040	Nitab4.5_0004566g0010	Nitab4.5_0001892g0050	Nitab4.5_0002906g0080
Nitab4.5_0000875g0110	T	60S ribosomal protein L5, mitochondrial	59.3225	-1.142	-0.262765	-0.182272	0.31473	-0.63875	-1.10136				Nitab4.5_0000874g0150	Nitab4.5_0011815g0020	Nitab4.5_0007963g0040	Nitab4.5_0004612g0020	Nitab4.5_0001892g0090	Nitab4.5_0002918g0030
Nitab4.5_0000876g0130	S	Copper ion binding protein IPR008972 Cupredoxin	37.6563	-2.95544	-3.42287	-1.07915	-1.80715	-0.998508	-3.8343				Nitab4.5_0000875g0110	Nitab4.5_0011862g0010	Nitab4.5_0007994g0010	Nitab4.5_0004614g0010	Nitab4.5_0001898g0080	Nitab4.5_0002929g0030
Nitab4.5_0000876g0140	S	Copper ion binding protein IPR008972 Cupredoxin	20.2299	-1.79953	-2.57979	-1.49729	-1.87078	-0.680136	-4.33611				Nitab4.5_0000876g0130	Nitab4.5_0011932g0010	Nitab4.5_0008054g0020	Nitab4.5_0004625g0010	Nitab4.5_0001901g0030	Nitab4.5_0002932g0010
Nitab4.5_0000880g0080	S	Receptor like kinase, RLK	13.511	-1.03428	-0.366717	-0.661017	-0.805484	-0.673237	-1.20302				Nitab4.5_0000876g0140	Nitab4.5_0012027g0010	Nitab4.5_0008071g0010	Nitab4.5_0004644g0030	Nitab4.5_0001907g0090	Nitab4.5_0002932g0020
Nitab4.5_0000881g0110	T	RING finger protein IPR018957 Zinc finger, C3HC4 RING-type	104.962	-2.01704	-2.21552	-1.5615	-0.954806	-1.28442	-1.98247				Nitab4.5_0000880g0080	Nitab4.5_0012069g0010	Nitab4.5_0008115g0010	Nitab4.5_0004657g0030	Nitab4.5_0001912g0020	Nitab4.5_0002948g0020
Nitab4.5_0000883g0010	T	S-locus-specific glycoprotein S6 lectin	0.529267	1.68413	1.02244	1.07935	0.860325	-0.0413164	0.526236				Nitab4.5_0000881g0110	Nitab4.5_0012094g0010	Nitab4.5_0008136g0010	Nitab4.5_0004694g0040	Nitab4.5_0001916g0070	Nitab4.5_0002956g0080
Nitab4.5_0000883g0020	-	Receptor-like kinase IPR002290 Serine_threonine protein kinase	1.88405	-1.47485	-0.958874	-1.84415	-1.58967	-1.5357	-1.74235				Nitab4.5_0000883g0010	Nitab4.5_0012096g0010	Nitab4.5_0008156g0030	Nitab4.5_0004701g0070	Nitab4.5_0001921g0030	Nitab4.5_0002971g0010
Nitab4.5_0000883g0140	T	Cytochrome P450	1.41248	1.56333	0.699073	0.165871	0.174714	0.968897	0.961589				Nitab4.5_0000883g0020	Nitab4.5_0012102g0010	Nitab4.5_0008189g0010	Nitab4.5_0004709g0010	Nitab4.5_0001922g0090	Nitab4.5_0002980g0050
Nitab4.5_0000886g0020	T	CBL-interacting protein kinase IPR002290 Serine_threonine protein kinase	8.90376	2.45503	0.552845	-0.993898	-1.07165	0.0194966	0.158665				Nitab4.5_0000883g0140	Nitab4.5_0012102g0020	Nitab4.5_0008210g0050	Nitab4.5_0004710g0010	Nitab4.5_0001926g0060	Nitab4.5_0003011g0040
Nitab4.5_0000886g0120	T	Aspartic proteinase nepenthesin-1 IPR001461 Peptidase A1	4.30296	-1.32007	-0.798679	0.653618	1.09025	0.552833	-0.17228				Nitab4.5_0000886g0020	Nitab4.5_0012115g0010	Nitab4.5_0008213g0070	Nitab4.5_0004711g0030	Nitab4.5_0001948g0060	Nitab4.5_0003022g0060
Nitab4.5_0000888g0140	T	Dof zinc finger protein 9 IPR003851 Zinc finger, Dof-type	10.7686	1.08596	0.238035	-0.211852	-0.261671	0.145901	-0.0877873				Nitab4.5_0000886g0120	Nitab4.5_0012161g0030	Nitab4.5_0008233g0030	Nitab4.5_0004730g0030	Nitab4.5_0001952g0250	Nitab4.5_0003032g0010
Nitab4.5_0000895g0070	-	MYB transcription factor IPR015495 Myb transcription factor	15.1342	1.9525	1.07895	-0.916603	-0.536754	-0.0183939	0.00963981				Nitab4.5_0000888g0140	Nitab4.5_0012312g0010	Nitab4.5_0008240g0010	Nitab4.5_0004730g0040	Nitab4.5_0001955g0030	Nitab4.5_0003035g0030
Nitab4.5_0000898g0120	T	Binding protein	30.0331	-1.02615	-0.80987	-0.260939	0.602548	-0.21596	-0.604909				Nitab4.5_0000895g0070	Nitab4.5_0012351g0020	Nitab4.5_0008255g0010	Nitab4.5_0004738g0080	Nitab4.5_0001957g0020	Nitab4.5_0003035g0040
Nitab4.5_0000900g0040	-	Peroxisomal membrane protein PMP22 IPR007248 Mpv17_PMP22	19.9178	-1.19862	-0.826496	-0.225988	0.496471	0.419052	-0.324057				Nitab4.5_0000898g0120	Nitab4.5_0012660g0020	Nitab4.5_0008316g0020	Nitab4.5_0004756g0030	Nitab4.5_0001970g0020	Nitab4.5_0003067g0030
Nitab4.5_0000900g0050	T	C4-dicarboxylate transporter_malic acid transport family protein IPR004695 C4-dicarboxylate transporter_malic acid transport protein	33.1619	-3.2211	-1.44299	0.258857	-0.886219	-1.64416	0.563446				Nitab4.5_0000900g0040	Nitab4.5_0012714g0010	Nitab4.5_0008372g0010	Nitab4.5_0004756g0060	Nitab4.5_0001970g0070	Nitab4.5_0003074g0070
Nitab4.5_0000900g0090	T	Peroxidase 27 IPR002016 Haem peroxidase, plant_fungal_bacterial	5.08288	-2.2551	0.297704	2.60347	0.295411	-0.851354	1.12116				Nitab4.5_0000900g0050	Nitab4.5_0012752g0010	Nitab4.5_0008490g0020	Nitab4.5_0004775g0010	Nitab4.5_0001982g0120	Nitab4.5_0003076g0080
Nitab4.5_0000900g0150	T	HR7 protein IPR009632 Putative metallocarboxypeptidase inhibitor	78.6335	1.10037	1.9921	1.68575	2.16599	1.52973	-0.0203088				Nitab4.5_0000900g0090	Nitab4.5_0012800g0010	Nitab4.5_0008522g0060	Nitab4.5_0004802g0010	Nitab4.5_0001991g0040	Nitab4.5_0003090g0030
Nitab4.5_0000902g0090	T	Unknown Protein	35.4319	1.98281	0.560164	1.03305	0.789568	0.884051	0.0340619				Nitab4.5_0000900g0150	Nitab4.5_0012894g0010	Nitab4.5_0008525g0010	Nitab4.5_0004814g0010	Nitab4.5_0001996g0010	Nitab4.5_0003094g0030
Nitab4.5_0000902g0140	-	Unknown Protein	20.3356	1.92842	0.49196	1.00803	0.782121	0.973445	0.229145				Nitab4.5_0000902g0090	Nitab4.5_0012898g0020	Nitab4.5_0008525g0020	Nitab4.5_0004836g0030	Nitab4.5_0001999g0030	Nitab4.5_0003100g0030
Nitab4.5_0000902g0150	-	Unknown Protein	10.3226	1.70981	0.297767	0.611924	0.688238	0.503219	-0.215482				Nitab4.5_0000902g0140	Nitab4.5_0012899g0010	Nitab4.5_0008533g0020	Nitab4.5_0004854g0010	Nitab4.5_0002002g0110	Nitab4.5_0003100g0070
Nitab4.5_0000902g0170	T	Unknown Protein	31.8329	2.16634	0.699662	1.22337	0.973922	0.92261	0.410191				Nitab4.5_0000902g0150	Nitab4.5_0012929g0010	Nitab4.5_0008543g0010	Nitab4.5_0004859g0050	Nitab4.5_0002008g0050	Nitab4.5_0003136g0040
Nitab4.5_0000902g0190	T	Unknown Protein	71.0615	1.89369	0.495414	1.0307	0.64287	0.840251	0.21245				Nitab4.5_0000902g0170	Nitab4.5_0013033g0010	Nitab4.5_0008552g0030	Nitab4.5_0004860g0010	Nitab4.5_0002016g0120	Nitab4.5_0003151g0060
Nitab4.5_0000902g0260	-	Unknown Protein	21.3428	1.96644	0.657217	1.26662	0.805054	0.88022	0.367625				Nitab4.5_0000902g0190	Nitab4.5_0013087g0020	Nitab4.5_0008572g0010	Nitab4.5_0004861g0040	Nitab4.5_0002018g0080	Nitab4.5_0003160g0020
Nitab4.5_0000902g0350	T	Receptor-like kinase IPR002290 Serine_threonine protein kinase	3.34978	1.51449	0.59553	0.942134	0.331689	0.607395	0.316691				Nitab4.5_0000902g0260	Nitab4.5_0013109g0010	Nitab4.5_0008580g0020	Nitab4.5_0004862g0070	Nitab4.5_0002029g0040	Nitab4.5_0003180g0060
Nitab4.5_0000903g0020	-	Betaine aldehyde dehydrogenase IPR015590 Aldehyde dehydrogenase	2.65215	-3.6766	-1.22644	0.605712	-0.133525	-1.20338	-0.610154				Nitab4.5_0000902g0350	Nitab4.5_0013195g0010	Nitab4.5_0008604g0010	Nitab4.5_0004869g0030	Nitab4.5_0002040g0080	Nitab4.5_0003185g0090
Nitab4.5_0000905g0130	T	C11orf73 homolog IPR008493 Protein of unknown function DUF775	55.6653	-2.07648	-0.820159	-1.65333	-1.97631	-2.40598	-2.1274				Nitab4.5_0000903g0020	Nitab4.5_0013322g0010	Nitab4.5_0008756g0030	Nitab4.5_0004874g0010	Nitab4.5_0002050g0020	Nitab4.5_0003188g0010
Nitab4.5_0000906g0010	S	DNAJ chaperone IPR003095 Heat shock protein DnaJ	11.8764	-1.16151	-0.349428	-0.267163	-0.514965	-0.29339	-0.552751				Nitab4.5_0000905g0130	Nitab4.5_0013455g0010	Nitab4.5_0008816g0020	Nitab4.5_0004889g0010	Nitab4.5_0002053g0030	Nitab4.5_0003205g0040
Nitab4.5_0000907g0080	T	Polyphenol oxidase IPR016213 Polyphenol oxidase, plant	18.3203	-1.07611	0.265575	0.0229984	0.688491	1.29385	-2.11395				Nitab4.5_0000906g0010	Nitab4.5_0013455g0030	Nitab4.5_0008928g0010	Nitab4.5_0004905g0020	Nitab4.5_0002053g0060	Nitab4.5_0003209g0030
Nitab4.5_0000912g0050	T	Chloroplastic group IIA intron splicing facilitator CRS1, chloroplastic IPR001890 RNA-binding, CRM domain	1.06124	1.10726	0.359315	-0.00988199	0.359705	-0.192539	0.26138				Nitab4.5_0000907g0080	Nitab4.5_0013596g0010	Nitab4.5_0008962g0050	Nitab4.5_0004920g0030	Nitab4.5_0002053g0110	Nitab4.5_0003213g0030
Nitab4.5_0000914g0110	T	ABC transporter G family member 1 IPR013525 ABC-2 type transporter	17.5248	1.20435	-0.130755	0.449234	-0.138318	0.53616	0.945981				Nitab4.5_0000912g0050	Nitab4.5_0013627g0020	Nitab4.5_0009059g0010	Nitab4.5_0004937g0030	Nitab4.5_0002064g0040	Nitab4.5_0003234g0040
Nitab4.5_0000914g0120	T	Blue copper protein IPR003245 Plastocyanin-like	5.96347	1.39958	-0.0313669	0.620503	0.731933	0.806373	-0.246767				Nitab4.5_0000914g0110	Nitab4.5_0013628g0010	Nitab4.5_0009125g0020	Nitab4.5_0004937g0060	Nitab4.5_0002081g0010	Nitab4.5_0003241g0030
Nitab4.5_0000914g0270	T	F-box family protein IPR006566 FBD-like	4.35292	-1.61022	-0.530596	0.227819	0.212726	-0.938228	-0.130717				Nitab4.5_0000914g0120	Nitab4.5_0013991g0010	Nitab4.5_0009147g0010	Nitab4.5_0004969g0100	Nitab4.5_0002093g0020	Nitab4.5_0003244g0020
Nitab4.5_0000915g0220	T	Glycosyltransferase-like protein IPR006740 Protein of unknown function DUF604	0.480266	2.0004	0.337032	0.823887	0.681952	1.00637	0.00692504				Nitab4.5_0000914g0270	Nitab4.5_0014188g0010	Nitab4.5_0009181g0010	Nitab4.5_0004983g0040	Nitab4.5_0002093g0170	Nitab4.5_0003246g0030
Nitab4.5_0000916g0110	T	High mobility group protein IPR005818 Histone H1_H5	10.8565	-1.11979	-0.603652	0.115046	-0.0484261	-0.677257	-0.0442104				Nitab4.5_0000915g0220	Nitab4.5_0014344g0010	Nitab4.5_0009232g0030	Nitab4.5_0004989g0030	Nitab4.5_0002093g0240	Nitab4.5_0003249g0020
Nitab4.5_0000917g0030	-	Serine_threonine protein kinase IPR002290 Serine_threonine protein kinase	1.51931	-2.64135	-0.843104	-0.164736	-1.07669	-1.10807	-0.215412				Nitab4.5_0000916g0110	Nitab4.5_0015544g0010	Nitab4.5_0009267g0020	Nitab4.5_0004994g0050	Nitab4.5_0002097g0110	Nitab4.5_0003251g0040
Nitab4.5_0000923g0050	T	Gibberellin 2-oxidase IPR005123 Oxoglutarate and iron-dependent oxygenase	7.41928	1.07085	-0.0211217	-0.939688	-1.70866	-0.82656	-0.597472				Nitab4.5_0000917g0030	Nitab4.5_0016704g0010	Nitab4.5_0009267g0030	Nitab4.5_0005006g0010	Nitab4.5_0002098g0010	Nitab4.5_0003259g0090
Nitab4.5_0000926g0140	T	Acid phosphatase IPR004843 Metallophosphoesterase	15.2679	-1.79062	-0.347637	-0.0993715	0.0750487	-2.34039	-0.550137				Nitab4.5_0000923g0050	Nitab4.5_0017306g0010	Nitab4.5_0009284g0020	Nitab4.5_0005015g0020	Nitab4.5_0002102g0030	Nitab4.5_0003261g0010
Nitab4.5_0000927g0060	T	MADS box transcription factor IPR002100 Transcription factor, MADS-box	41.2737	-1.3819	0.296041	-1.11611	-0.213882	-1.03515	-0.456815				Nitab4.5_0000926g0140	Nitab4.5_0017907g0010	Nitab4.5_0009392g0010	Nitab4.5_0005030g0010	Nitab4.5_0002103g0110	Nitab4.5_0003284g0010
Nitab4.5_0000928g0090	S	Amino acid transporter IPR013057 Amino acid transporter, transmembrane	1.14084	1.84081	0.217306	-2.00901	-2.36246	-0.739644	-0.896023				Nitab4.5_0000927g0060	Nitab4.5_0018301g0010	Nitab4.5_0009399g0020	Nitab4.5_0005042g0010	Nitab4.5_0002112g0110	Nitab4.5_0003284g0040
Nitab4.5_0000933g0020	S	class I heat shock protein IPR002068 Heat shock protein Hsp20	25.3375	-5.5245	-1.36989	-4.39318	-5.79486	-4.85721	-7.5952				Nitab4.5_0000928g0090	Nitab4.5_0018794g0010	Nitab4.5_0009438g0020	Nitab4.5_0005046g0010	Nitab4.5_0002113g0180	Nitab4.5_0003289g0010
Nitab4.5_0000933g0030	S	class I heat shock protein IPR002068 Heat shock protein Hsp20	134.264	-5.11397	-1.38476	-4.33091	-5.36556	-5.88349	-6.30649				Nitab4.5_0000933g0020	Nitab4.5_0018960g0010	Nitab4.5_0009443g0010	Nitab4.5_0005077g0030	Nitab4.5_0002114g0130	Nitab4.5_0003290g0010
Nitab4.5_0000934g0040	T	Subtilisin-like protease IPR015500 Peptidase S8, subtilisin-related	61.5623	-1.12561	-0.528681	-0.0361976	-0.147532	-0.610476	0.396816				Nitab4.5_0000933g0030	Nitab4.5_0019856g0010	Nitab4.5_0009454g0010	Nitab4.5_0005096g0010	Nitab4.5_0002116g0050	Nitab4.5_0003292g0030
Nitab4.5_0000934g0150	T	Tetratricopeptide repeat-containing protein IPR011990 Tetratricopeptide-like helical	6.84546	-1.47195	-0.594167	-0.395376	-0.594371	-1.039	0.614113				Nitab4.5_0000934g0040	Nitab4.5_0020608g0010	Nitab4.5_0009461g0010	Nitab4.5_0005101g0010	Nitab4.5_0002137g0080	Nitab4.5_0003295g0180
Nitab4.5_0000939g0020	T	Interferon-induced GTP-binding protein Mx (Fragment) IPR015577 Interferon-induced Mx protein	17.5882	1.54372	0.946775	0.908918	1.09602	1.21634	0.398011				Nitab4.5_0000934g0150	Nitab4.5_0021096g0010	Nitab4.5_0009493g0010	Nitab4.5_0005114g0020	Nitab4.5_0002137g0130	Nitab4.5_0003298g0060
Nitab4.5_0000939g0030	T	COBRA-like protein IPR017391 COBRA-like	20.2119	1.30095	0.769198	0.646025	0.68559	0.619328	0.450888				Nitab4.5_0000939g0020	Nitab4.5_0022042g0010	Nitab4.5_0009648g0020	Nitab4.5_0005133g0020	Nitab4.5_0002137g0140	Nitab4.5_0003299g0010
Nitab4.5_0000943g0050	S	Uncharacterized membrane protein IPR005134 Uncharacterised protein family UPF0114	3.58558	1.11581	0.474142	-0.30627	-0.812494	-1.8249	1.4982				Nitab4.5_0000939g0030	Nitab4.5_0022765g0010	Nitab4.5_0009672g0010	Nitab4.5_0005157g0010	Nitab4.5_0002145g0010	Nitab4.5_0003307g0010
Nitab4.5_0000956g0090	-	Dirigent-like protein IPR004265 Plant disease resistance response protein	0.810643	-12.985	-2.33085	-2.03257	-3.34321	-12.985	-12.985				Nitab4.5_0000943g0050	Nitab4.5_0026398g0010	Nitab4.5_0009705g0010	Nitab4.5_0005164g0030	Nitab4.5_0002154g0010	Nitab4.5_0003309g0070
Nitab4.5_0000957g0170	T	Xyloglucan endotransglucosylase_hydrolase 3 IPR016455 Xyloglucan endotransglucosylase_hydrolase	13.9795	1.29413	-0.207933	-1.28208	-0.267151	-1.00916	-1.48632				Nitab4.5_0000956g0090	Nitab4.5_0026421g0010	Nitab4.5_0009737g0010	Nitab4.5_0005191g0060	Nitab4.5_0002156g0050	Nitab4.5_0003310g0010
Nitab4.5_0000957g0180	-	p-coumarate CoA-ligase 2 IPR000873 AMP-dependent synthetase and ligase	0.504009	2.34921	0.441805	0.976253	0.744834	0.42956	0.539638				Nitab4.5_0000957g0170	Nitab4.5_0029367g0020	Nitab4.5_0009751g0020	Nitab4.5_0005206g0010	Nitab4.5_0002157g0130	Nitab4.5_0003314g0090
Nitab4.5_0000960g0140	T	Flowering promoting factor-like 1 (Fragment)	113.6	-1.92885	-0.556461	-0.734871	-0.534116	-1.17093	-0.781297				Nitab4.5_0000957g0180	Nitab4.5_0029531g0010	Nitab4.5_0009762g0040	Nitab4.5_0005219g0060	Nitab4.5_0002158g0140	Nitab4.5_0003323g0030
Nitab4.5_0000965g0070	T	Peptide methionine sulfoxide reductase msrA IPR002569 Methionine sulphoxide reductase A	2.46262	1.6907	1.70791	0.230757	0.469504	0.626223	-0.894795				Nitab4.5_0000960g0140		Nitab4.5_0009778g0010	Nitab4.5_0005235g0040	Nitab4.5_0002163g0070	Nitab4.5_0003328g0120
Nitab4.5_0000966g0030	S	Katanin p60 ATPase-containing subunit IPR003959 ATPase, AAA-type, core	0.637455	1.49975	0.210117	-0.612119	0.797887	0.815249	0.610614				Nitab4.5_0000965g0070		Nitab4.5_0009827g0030	Nitab4.5_0005255g0010	Nitab4.5_0002168g0010	Nitab4.5_0003390g0020
Nitab4.5_0000967g0090	T	BCL-2 binding anthanogene-1 IPR003103 Apoptosis regulator Bcl-2 protein, BAG	9.77756	1.33867	0.554318	0.247755	0.264072	0.491257	0.0088543				Nitab4.5_0000966g0030		Nitab4.5_0009934g0020	Nitab4.5_0005359g0030	Nitab4.5_0002172g0020	Nitab4.5_0003394g0020
Nitab4.5_0000974g0060	T	LOB domain protein 42 IPR004883 Lateral organ boundaries, LOB	66.1491	1.14957	0.95482	-0.306496	-0.465583	-0.723411	0.14977				Nitab4.5_0000967g0090		Nitab4.5_0009967g0020	Nitab4.5_0005366g0060	Nitab4.5_0002185g0130	Nitab4.5_0003401g0090
Nitab4.5_0000977g0030	T	Early light-induced protein 7	7.69837	-4.35619	-1.66082	-3.44435	-1.73491	-6.61902	-2.01211				Nitab4.5_0000974g0060		Nitab4.5_0009972g0030	Nitab4.5_0005382g0020	Nitab4.5_0002188g0020	Nitab4.5_0003402g0060
Nitab4.5_0000977g0070	T	Menaquinone biosynthesis methyltransferase ubiE IPR013216 Methyltransferase type 11	1.8934	2.12581	1.43283	0.391719	-2.43851	-4.24837	2.47269				Nitab4.5_0000977g0030		Nitab4.5_0009973g0020	Nitab4.5_0005390g0060	Nitab4.5_0002200g0010	Nitab4.5_0003408g0140
Nitab4.5_0000977g0110	T	Fatty acid elongase 3-ketoacyl-CoA synthase IPR012392 Very-long-chain 3-ketoacyl-CoA synthase	6.61262	1.89675	0.241355	0.859636	0.509771	1.22467	0.782601				Nitab4.5_0000977g0070		Nitab4.5_0009973g0030	Nitab4.5_0005400g0010	Nitab4.5_0002207g0040	Nitab4.5_0003410g0020
Nitab4.5_0000978g0060	T	Soluble diacylglycerol acyltransferase IPR012336 Thioredoxin-like fold	114.329	-1.39148	-0.988285	-0.0495506	-0.254917	-0.994823	0.0269445				Nitab4.5_0000977g0110		Nitab4.5_0010036g0010	Nitab4.5_0005400g0020	Nitab4.5_0002214g0060	Nitab4.5_0003419g0070
Nitab4.5_0000978g0100	T	Chitinase-like protein IPR000726 Glycoside hydrolase, family 19, catalytic	52.5104	-1.43601	-1.00586	-1.14311	-0.858941	-1.55918	-1.84582				Nitab4.5_0000978g0060		Nitab4.5_0010060g0010	Nitab4.5_0005401g0040	Nitab4.5_0002221g0060	Nitab4.5_0003431g0060
Nitab4.5_0000979g0010	S	Octicosapeptide_Phox_Bem1p domain-containing protein IPR000270 Octicosapeptide_Phox_Bem1p	7.43511	-1.18502	-1.0632	-0.554892	-0.198742	-0.0729959	-0.475991				Nitab4.5_0000978g0100		Nitab4.5_0010125g0040	Nitab4.5_0005466g0020	Nitab4.5_0002227g0010	Nitab4.5_0003464g0030
Nitab4.5_0000980g0160	S	Transcription factor (Fragment) IPR011598 Helix-loop-helix DNA-binding	17.6138	-1.04021	-0.833893	-0.402804	-0.406702	-1.4602	-0.109258				Nitab4.5_0000979g0010		Nitab4.5_0010145g0010	Nitab4.5_0005555g0010	Nitab4.5_0002227g0020	Nitab4.5_0003473g0040
Nitab4.5_0000980g0350	-	EF-Hand containing protein-like IPR018248 EF hand	17.8355	1.80271	1.03958	-0.0157729	-1.08877	-1.4655	0.188344				Nitab4.5_0000980g0160		Nitab4.5_0010151g0040	Nitab4.5_0005558g0040	Nitab4.5_0002229g0010	Nitab4.5_0003495g0060
Nitab4.5_0000982g0120	T	Outward rectifying potassium channel IPR013099 Ion transport 2	0.589633	1.94998	0.646193	0.0196533	-0.426239	0.548533	-0.625446				Nitab4.5_0000980g0350		Nitab4.5_0010196g0040	Nitab4.5_0005572g0010	Nitab4.5_0002231g0030	Nitab4.5_0003514g0010
Nitab4.5_0000986g0020	T	Cytochrome P450	2.48799	-1.72763	-0.69017	0.70698	0.885502	0.965633	0.315359				Nitab4.5_0000982g0120		Nitab4.5_0010267g0020	Nitab4.5_0005582g0030	Nitab4.5_0002245g0100	Nitab4.5_0003567g0050
Nitab4.5_0000986g0060	T	Uncharacterized membrane protein IPR005134 Uncharacterised protein family UPF0114	7.25895	2.82396	1.20578	0.378554	0.251687	0.419781	1.45446				Nitab4.5_0000986g0020		Nitab4.5_0010308g0030	Nitab4.5_0005583g0030	Nitab4.5_0002245g0110	Nitab4.5_0003571g0010
Nitab4.5_0000987g0050	T	Gamma-glutamyl phosphate reductase IPR005766 Delta l-pyrroline-5-carboxylate synthetase	23.6354	2.32698	1.56201	0.160467	0.0575074	0.531623	0.133652				Nitab4.5_0000986g0060		Nitab4.5_0010371g0010	Nitab4.5_0005583g0040	Nitab4.5_0002247g0120	Nitab4.5_0003587g0010
Nitab4.5_0000990g0030	-	Unknown Protein	4.07172	-1.85469	-0.324955	-0.592806	-0.0829423	-1.93594	-1.72333				Nitab4.5_0000987g0050		Nitab4.5_0010535g0010	Nitab4.5_0005609g0080	Nitab4.5_0002249g0080	Nitab4.5_0003600g0060
Nitab4.5_0000993g0080	T	Trehalose 6-phosphate phosphatase IPR003337 Trehalose-phosphatase	14.3121	1.20524	1.19182	0.656241	0.00765736	0.452353	0.757206				Nitab4.5_0000990g0030		Nitab4.5_0010605g0020	Nitab4.5_0005632g0010	Nitab4.5_0002257g0010	Nitab4.5_0003610g0020
Nitab4.5_0001000g0100	T	Prostaglandin E synthase 3 IPR017447 CS	117.897	-2.18906	-1.15242	-2.15379	-2.168	-2.45641	-3.13879				Nitab4.5_0000993g0080		Nitab4.5_0010636g0020	Nitab4.5_0005648g0020	Nitab4.5_0002259g0060	Nitab4.5_0003611g0090
Nitab4.5_0001002g0070	T	BZIP transcription factor IPR011616 bZIP transcription factor, bZIP-1	36.1301	-1.35629	-1.28907	-0.266207	-0.807592	-1.33632	0.0435574				Nitab4.5_0001000g0100		Nitab4.5_0010728g0020	Nitab4.5_0005668g0030	Nitab4.5_0002259g0080	Nitab4.5_0003619g0020
Nitab4.5_0001003g0150	T	Acyl- IPR005067 Fatty acid desaturase, type 2	3.19191	1.37521	0.242608	-0.24215	-0.303569	0.119951	0.386376				Nitab4.5_0001002g0070		Nitab4.5_0010835g0010	Nitab4.5_0005672g0010	Nitab4.5_0002263g0060	Nitab4.5_0003620g0020
Nitab4.5_0001005g0050	S	Inorganic phosphate transporter IPR004738 Phosphate permease	76.885	-1.16698	-0.575731	-0.0353877	-0.0590539	-0.816807	-0.1003				Nitab4.5_0001003g0150		Nitab4.5_0011027g0010	Nitab4.5_0005710g0020	Nitab4.5_0002273g0010	Nitab4.5_0003624g0010
Nitab4.5_0001013g0010	S	AE family transporter anion exchange IPR003020 Bicarbonate transporter, eukaryotic	8.34701	1.49393	0.564467	-0.0333773	-0.00627959	-0.423754	-0.10336				Nitab4.5_0001005g0050		Nitab4.5_0011041g0010	Nitab4.5_0005716g0030	Nitab4.5_0002279g0100	Nitab4.5_0003626g0040
Nitab4.5_0001013g0090	S	Galactinol synthase IPR002495 Glycosyl transferase, family 8	50.828	-2.19838	-2.05136	-3.16138	-2.72996	-3.1178	-3.27728				Nitab4.5_0001013g0010		Nitab4.5_0011134g0010	Nitab4.5_0005755g0010	Nitab4.5_0002281g0010	Nitab4.5_0003627g0030
Nitab4.5_0001014g0060	S	Dof zinc finger protein IPR003851 Zinc finger, Dof-type	9.47529	1.32288	0.490318	-0.0642508	-0.0454429	0.557507	0.431311				Nitab4.5_0001013g0090		Nitab4.5_0011232g0010	Nitab4.5_0005755g0020	Nitab4.5_0002282g0040	Nitab4.5_0003636g0050
Nitab4.5_0001014g0090	S	GDSL esterase_lipase At2g23540 IPR001087 Lipase, GDSL	14.8834	2.0604	0.293333	0.597321	0.59506	1.07887	1.32829				Nitab4.5_0001014g0060		Nitab4.5_0011257g0010	Nitab4.5_0005766g0040	Nitab4.5_0002282g0090	Nitab4.5_0003648g0010
Nitab4.5_0001022g0030	T	Glucose-1-phosphate adenylyltransferase IPR011831 Glucose-1-phosphate adenylyltransferase	60.5302	1.6364	0.46054	1.10655	0.913765	0.483153	1.47301				Nitab4.5_0001014g0090		Nitab4.5_0011282g0010	Nitab4.5_0005767g0010	Nitab4.5_0002283g0030	Nitab4.5_0003654g0010
Nitab4.5_0001024g0060	S	Os07g0619200 protein (Fragment) IPR018248 EF hand	3.07298	2.51411	1.02009	-0.335264	0.507192	1.33821	0.563894				Nitab4.5_0001022g0030		Nitab4.5_0011330g0010	Nitab4.5_0005805g0060	Nitab4.5_0002286g0090	Nitab4.5_0003668g0070
Nitab4.5_0001028g0130	T	Phenazine biosynthesis protein PhzF family IPR003719 Phenazine biosynthesis PhzC_PhzF protein	13.5973	-1.11708	-1.3586	-0.487227	-1.55821	-0.872822	-1.10655				Nitab4.5_0001024g0060		Nitab4.5_0011417g0010	Nitab4.5_0005814g0010	Nitab4.5_0002289g0010	Nitab4.5_0003719g0010
Nitab4.5_0001030g0120	T	Microtubule-associated protein TORTIFOLIA1 IPR011989 Armadillo-like helical	7.06765	-1.24131	-0.613506	0.29253	0.118298	-0.234972	-0.93033				Nitab4.5_0001028g0130		Nitab4.5_0011428g0010	Nitab4.5_0005838g0020	Nitab4.5_0002308g0030	Nitab4.5_0003722g0020
Nitab4.5_0001031g0010	S	Unknown Protein	10.6089	1.74437	-0.33014	-1.21211	-0.616353	-0.359084	-0.576814				Nitab4.5_0001030g0120		Nitab4.5_0011475g0010	Nitab4.5_0005900g0090	Nitab4.5_0002309g0080	Nitab4.5_0003722g0070
Nitab4.5_0001031g0110	S	Ankyrin repeat domain-containing protein 50 IPR002110 Ankyrin	6.94588	1.03243	0.752054	0.952554	0.785451	0.963973	-0.298747				Nitab4.5_0001031g0010		Nitab4.5_0011590g0010	Nitab4.5_0005923g0010	Nitab4.5_0002311g0020	Nitab4.5_0003726g0120
Nitab4.5_0001031g0190	S	3-ketoacyl-CoA reductase 1 IPR002347 Glucose_ribitol dehydrogenase	27.4819	1.17677	0.253532	0.471226	0.3728	0.448654	-0.00209261				Nitab4.5_0001031g0110		Nitab4.5_0011630g0010	Nitab4.5_0005928g0010	Nitab4.5_0002312g0030	Nitab4.5_0003745g0060
Nitab4.5_0001035g0010	T	Ethylene-responsive transcription factor 9 IPR001471 Pathogenesis-related transcriptional factor and ERF, DNA-binding	20.6634	-1.66951	-0.232097	0.288878	1.46505	0.434191	-1.21046				Nitab4.5_0001031g0190		Nitab4.5_0011667g0010	Nitab4.5_0006007g0010	Nitab4.5_0002321g0060	Nitab4.5_0003765g0030
Nitab4.5_0001036g0040	T	Receptor like kinase, RLK	15.5358	-1.7147	-0.840679	-0.703903	-0.0840111	-1.13918	-0.650598				Nitab4.5_0001035g0010		Nitab4.5_0011671g0020	Nitab4.5_0006014g0060	Nitab4.5_0002322g0110	Nitab4.5_0003771g0010
Nitab4.5_0001036g0070	T	S-adenosylmethionine decarboxylase proenzyme IPR001985 S-adenosylmethionine decarboxylase	53.8955	-2.66372	-1.24093	-0.109253	-0.666438	-1.74117	0.13616				Nitab4.5_0001036g0040		Nitab4.5_0011705g0010	Nitab4.5_0006055g0010	Nitab4.5_0002322g0170	Nitab4.5_0003771g0030
Nitab4.5_0001041g0060	T	Plasma membrane associated protein IPR008390 AWPM-19-like	0.3993	3.1193	-0.396812	-3.75446	-2.61158	0.715592	-1.73324				Nitab4.5_0001036g0070		Nitab4.5_0011716g0020	Nitab4.5_0006055g0020	Nitab4.5_0002331g0050	Nitab4.5_0003774g0010
Nitab4.5_0001041g0130	T	MYB transcription factor IPR015495 Myb transcription factor	70.5784	1.8613	0.559076	-0.555864	1.15062	1.15663	-0.370526				Nitab4.5_0001041g0060		Nitab4.5_0011736g0010	Nitab4.5_0006055g0060	Nitab4.5_0002337g0010	Nitab4.5_0003794g0080
Nitab4.5_0001043g0010	T	Peptidoglycan-binding LysM domain-containing protein IPR018392 Peptidoglycan-binding lysin domain	7.21328	2.33169	1.17635	1.26609	0.882001	1.36334	1.26216				Nitab4.5_0001041g0130		Nitab4.5_0011739g0010	Nitab4.5_0006069g0030	Nitab4.5_0002340g0070	Nitab4.5_0003795g0010
Nitab4.5_0001044g0060	T	Auxin responsive protein IPR003311 AUX_IAA protein	6.9215	1.45508	0.558547	-0.15003	0.0308131	-0.248332	0.159689				Nitab4.5_0001043g0010		Nitab4.5_0011805g0020	Nitab4.5_0006073g0030	Nitab4.5_0002345g0080	Nitab4.5_0003818g0040
Nitab4.5_0001047g0070	T	MYB transcription factor IPR006447 Myb-like DNA-binding region, SHAQKYF class	16.6436	1.29413	0.878992	-0.591165	-0.632808	-0.543082	-0.389032				Nitab4.5_0001044g0060		Nitab4.5_0011920g0010	Nitab4.5_0006088g0020	Nitab4.5_0002347g0080	Nitab4.5_0003819g0010
Nitab4.5_0001047g0100	T	Cationic amino acid transporter IPR015606 Cationic amino acid transporter	9.31909	-1.96997	-0.824863	-0.122679	0.0768535	-1.4028	-1.67379				Nitab4.5_0001047g0070		Nitab4.5_0012069g0010	Nitab4.5_0006089g0060	Nitab4.5_0002355g0010	Nitab4.5_0003820g0040
Nitab4.5_0001050g0010	S	MYB transcription factor IPR015495 Myb transcription factor	8.91508	1.20633	0.304397	0.924551	0.409124	0.915023	-0.05032				Nitab4.5_0001047g0100		Nitab4.5_0012091g0020	Nitab4.5_0006090g0010	Nitab4.5_0002357g0010	Nitab4.5_0003822g0010
Nitab4.5_0001051g0060	T	Acid phosphatase-like protein IPR010028 Acid phosphatase, plant	14.3924	-1.51307	-0.666711	1.11767	0.388671	-0.705855	-0.407807				Nitab4.5_0001050g0010		Nitab4.5_0012173g0010	Nitab4.5_0006090g0020	Nitab4.5_0002357g0020	Nitab4.5_0003848g0030
Nitab4.5_0001051g0160	-	Cyclopropane-fatty-acyl-phospholipid synthase IPR003333 Cyclopropane-fatty-acyl-phospholipid synthase	0.873893	1.22657	0.843232	1.39958	0.272478	1.169	1.41031				Nitab4.5_0001051g0060		Nitab4.5_0012282g0030	Nitab4.5_0006133g0030	Nitab4.5_0002361g0080	Nitab4.5_0003858g0090
Nitab4.5_0001056g0020	T	Pectate lyase 1-27 IPR002022 Pectate lyase_Amb allergen	12.2864	1.10617	0.873477	1.25132	0.719858	0.601723	0.709319				Nitab4.5_0001051g0160		Nitab4.5_0012489g0020	Nitab4.5_0006134g0010	Nitab4.5_0002367g0040	Nitab4.5_0003885g0020
Nitab4.5_0001059g0150	-	Amino acid permease (Fragment) IPR002293 Amino acid_polyamine transporter I	7.51189	-1.63398	-0.97395	-0.253517	-0.0404179	-0.190755	-0.768724				Nitab4.5_0001056g0020		Nitab4.5_0012660g0020	Nitab4.5_0006192g0030	Nitab4.5_0002368g0020	Nitab4.5_0003886g0100
Nitab4.5_0001066g0070	T	Chalcone synthase IPR011141 Polyketide synthase, type III	9.33711	-1.88978	0.349613	0.597243	-0.268787	0.587541	0.645692				Nitab4.5_0001059g0150		Nitab4.5_0012697g0010	Nitab4.5_0006201g0010	Nitab4.5_0002370g0050	Nitab4.5_0003906g0010
Nitab4.5_0001068g0010	S	Aquaporin IPR012269 Aquaporin	345.207	-2.94262	-2.13214	-0.528954	-1.20527	-2.45927	-0.671879				Nitab4.5_0001066g0070		Nitab4.5_0012702g0010	Nitab4.5_0006204g0010	Nitab4.5_0002388g0050	Nitab4.5_0003930g0020
Nitab4.5_0001069g0030	S	Ring H2 finger protein IPR018957 Zinc finger, C3HC4 RING-type	11.2088	-1.07518	-0.866921	-0.336396	0.0240761	-0.266383	-0.749374				Nitab4.5_0001068g0010		Nitab4.5_0012752g0010	Nitab4.5_0006224g0020	Nitab4.5_0002389g0040	Nitab4.5_0003969g0060
Nitab4.5_0001070g0130	S	9-cis-epoxycarotenoid dioxygenase 5 IPR004294 Carotenoid oxygenase	0.524597	3.37812	1.36835	0.30683	1.51101	2.04249	-0.111311				Nitab4.5_0001069g0030		Nitab4.5_0012878g0010	Nitab4.5_0006238g0020	Nitab4.5_0002392g0090	Nitab4.5_0003981g0030
Nitab4.5_0001071g0030	T	Unknown Protein	6.28751	1.7978	0.625926	0.82739	0.410328	0.465386	-0.385281				Nitab4.5_0001070g0130		Nitab4.5_0012894g0010	Nitab4.5_0006239g0040	Nitab4.5_0002400g0010	Nitab4.5_0003981g0080
Nitab4.5_0001074g0130	T	Amino acid permease 6 IPR013057 Amino acid transporter, transmembrane	5.45289	1.70635	0.733462	-0.0357415	0.131999	0.246471	-0.121913				Nitab4.5_0001071g0030		Nitab4.5_0013316g0010	Nitab4.5_0006269g0020	Nitab4.5_0002400g0040	Nitab4.5_0003987g0070
Nitab4.5_0001076g0030	S	Aquaporin IPR012269 Aquaporin	188.886	-2.38975	-2.35285	-0.436411	-0.801977	-0.860732	-1.75961				Nitab4.5_0001074g0130		Nitab4.5_0013322g0010	Nitab4.5_0006272g0010	Nitab4.5_0002401g0010	Nitab4.5_0003991g0030
Nitab4.5_0001078g0110	T	Mate efflux family protein IPR002528 Multi antimicrobial extrusion protein MatE	3.6816	1.26376	0.520203	0.721933	-0.0323591	-0.0314417	0.646878				Nitab4.5_0001076g0030		Nitab4.5_0013425g0030	Nitab4.5_0006338g0110	Nitab4.5_0002405g0050	Nitab4.5_0003995g0030
Nitab4.5_0001079g0020	T	E3 ubiquitin-protein ligase sina IPR004162 Seven in absentia protein	7.42134	1.20417	0.410881	-0.033297	-0.156672	0.082556	0.0572673				Nitab4.5_0001078g0110		Nitab4.5_0013459g0010	Nitab4.5_0006367g0020	Nitab4.5_0002408g0020	Nitab4.5_0004010g0070
Nitab4.5_0001084g0050	S	Anthocyanidin reductase-binding domain	45.0634	-1.73532	-1.24551	-0.523469	-0.0756969	0.0272078	-0.126759				Nitab4.5_0001079g0020		Nitab4.5_0013698g0010	Nitab4.5_0006369g0010	Nitab4.5_0002424g0020	Nitab4.5_0004013g0010
Nitab4.5_0001088g0170	-	Ethylene-responsive transcription factor 2 IPR001471 Pathogenesis-related transcriptional factor and ERF, DNA-binding	52.5957	-2.57719	-1.51208	-0.901331	-0.863648	-1.1018	-0.511421				Nitab4.5_0001084g0050		Nitab4.5_0013906g0010	Nitab4.5_0006379g0010	Nitab4.5_0002429g0080	Nitab4.5_0004013g0020
Nitab4.5_0001088g0180	T	Ethylene-responsive transcription factor 2 IPR001471 Pathogenesis-related transcriptional factor and ERF, DNA-binding	58.0098	-1.14437	-0.827392	-0.653591	-0.705497	-0.887458	-0.483677				Nitab4.5_0001088g0170		Nitab4.5_0014668g0010	Nitab4.5_0006383g0030	Nitab4.5_0002436g0020	Nitab4.5_0004032g0040
Nitab4.5_0001088g0200	-	Ethylene-responsive transcription factor 2 IPR001471 Pathogenesis-related transcriptional factor and ERF, DNA-binding	6.02177	-3.01097	-1.77134	-2.24316	-2.06914	-1.18084	-1.76265				Nitab4.5_0001088g0180		Nitab4.5_0015114g0020	Nitab4.5_0006389g0020	Nitab4.5_0002438g0030	Nitab4.5_0004036g0020
Nitab4.5_0001091g0010	T	Wound responsive protein (Fragment) IPR003729 Protein of unknown function DUF151	5.82885	-1.57034	-1.40024	-0.929806	-0.666082	-0.550556	-1.17409				Nitab4.5_0001088g0200		Nitab4.5_0015477g0010	Nitab4.5_0006392g0050	Nitab4.5_0002440g0040	Nitab4.5_0004045g0030
Nitab4.5_0001091g0070	T	6 7-dimethyl-8-ribityllumazine synthase IPR002180 6,7-dimethyl-8-ribityllumazine synthase	26.8419	-5.21318	-2.49242	0.721072	1.81036	-0.962608	-0.200267				Nitab4.5_0001091g0010		Nitab4.5_0015960g0020	Nitab4.5_0006475g0040	Nitab4.5_0002441g0010	Nitab4.5_0004055g0010
Nitab4.5_0001096g0030	S	Cation_H(+) antiporter 18 IPR006153 Cation_H+ exchanger	4.02395	-2.09271	0.41856	1.96589	-0.0110765	-0.56071	1.41216				Nitab4.5_0001091g0070		Nitab4.5_0016068g0010	Nitab4.5_0006493g0020	Nitab4.5_0002443g0040	Nitab4.5_0004059g0030
Nitab4.5_0001097g0100	-	Unknown Protein	51.4447	-2.12222	-0.923922	-1.33541	-0.407431	-1.35257	-1.79612				Nitab4.5_0001096g0030		Nitab4.5_0017196g0010	Nitab4.5_0006507g0060	Nitab4.5_0002449g0010	Nitab4.5_0004062g0030
Nitab4.5_0001102g0030	T	Glutaredoxin IPR011905 Glutaredoxin-like, plant II	2.70791	-14.7249	-0.688306	-0.544817	-0.584564	-3.4348	-14.7249				Nitab4.5_0001097g0100		Nitab4.5_0018289g0010	Nitab4.5_0006508g0040	Nitab4.5_0002456g0130	Nitab4.5_0004070g0030
Nitab4.5_0001106g0010	S	Peptide-N4-(N-acetyl-beta-glucosaminyl)asparagine amidase A	22.6876	1.65566	0.172877	-0.0685766	0.142362	1.12827	-0.252081				Nitab4.5_0001102g0030		Nitab4.5_0018301g0010	Nitab4.5_0006543g0010	Nitab4.5_0002458g0030	Nitab4.5_0004087g0010
Nitab4.5_0001108g0010	S	Hydroxycinnamoyl CoA quinate transferase IPR003480 Transferase	0.832805	2.83078	1.82559	0.383328	-0.447275	-0.899179	1.01988				Nitab4.5_0001106g0010		Nitab4.5_0018389g0010	Nitab4.5_0006642g0020	Nitab4.5_0002459g0050	Nitab4.5_0004088g0080
Nitab4.5_0001109g0060	T	NA	451.683	1.94018	1.11011	0.884388	1.075	1.11277	0.464833				Nitab4.5_0001108g0010		Nitab4.5_0019776g0010	Nitab4.5_0006650g0010	Nitab4.5_0002462g0090	Nitab4.5_0004106g0010
Nitab4.5_0001110g0030	T	ARGOS	2.5693	4.55562	3.23414	-1.51257	-0.175287	0.119757	-1.17832				Nitab4.5_0001109g0060		Nitab4.5_0019996g0010	Nitab4.5_0006691g0030	Nitab4.5_0002465g0050	Nitab4.5_0004129g0010
Nitab4.5_0001110g0090	T	Pheophorbide a oxygenase family IPR013626 Pheophorbide a oxygenase	0.765169	2.16269	1.15249	0.866634	0.269468	-0.131521	1.3911				Nitab4.5_0001110g0030		Nitab4.5_0020598g0010	Nitab4.5_0006706g0030	Nitab4.5_0002466g0010	Nitab4.5_0004141g0050
Nitab4.5_0001110g0150	T	GDU1	11.5262	-1.49876	-0.604035	-0.191801	0.377669	-0.198189	-0.553847				Nitab4.5_0001110g0090		Nitab4.5_0021096g0010	Nitab4.5_0006718g0030	Nitab4.5_0002467g0060	Nitab4.5_0004144g0010
Nitab4.5_0001112g0010	-	Annexin IPR015472 Annexin like protein IPR001464 Annexin	9.71192	1.44994	0.294831	0.671841	0.104789	0.298798	0.606301				Nitab4.5_0001110g0150		Nitab4.5_0021934g0010	Nitab4.5_0006766g0010	Nitab4.5_0002479g0010	Nitab4.5_0004154g0040
Nitab4.5_0001114g0030	S	Saccharopine dehydrogenase (NAD(+) L-glutamate-forming) IPR005097 Saccharopine dehydrogenase	6.44	1.11996	0.286986	-0.616495	-1.70957	0.403349	-0.255963				Nitab4.5_0001112g0010		Nitab4.5_0022449g0010	Nitab4.5_0006766g0020	Nitab4.5_0002501g0010	Nitab4.5_0004161g0090
Nitab4.5_0001119g0020	S	Ycf36 protein IPR009631 Protein of unknown function DUF1230	3.07818	1.80763	1.20412	0.137094	-0.0751896	-0.153793	1.10429				Nitab4.5_0001114g0030		Nitab4.5_0022736g0010	Nitab4.5_0006833g0020	Nitab4.5_0002516g0050	Nitab4.5_0004166g0010
Nitab4.5_0001119g0040	-	Expressed protein having alternate splicing products IPR015023 Protein of unknown function DUF1909	102.733	-1.31401	-0.941179	-1.29668	-1.69175	-2.43345	-2.26581				Nitab4.5_0001119g0020		Nitab4.5_0022963g0010	Nitab4.5_0006852g0070	Nitab4.5_0002520g0060	Nitab4.5_0004168g0120
Nitab4.5_0001121g0070	T	Receptor like kinase, RLK	6.57689	-1.0141	0.205099	-0.29526	-0.0299114	-0.824486	-0.525681				Nitab4.5_0001119g0040		Nitab4.5_0023003g0010	Nitab4.5_0006870g0050	Nitab4.5_0002521g0010	Nitab4.5_0004168g0140
Nitab4.5_0001122g0060	S	Unknown Protein	18.3661	1.79813	-0.00490419	0.691477	0.568408	0.685416	-0.059559				Nitab4.5_0001121g0070		Nitab4.5_0023706g0010	Nitab4.5_0006870g0060	Nitab4.5_0002522g0070	Nitab4.5_0004181g0030
Nitab4.5_0001122g0070	S	Unknown Protein	23.6362	1.71851	0.161949	0.763342	0.667303	0.809642	-0.065942				Nitab4.5_0001122g0060		Nitab4.5_0023782g0010	Nitab4.5_0006888g0010	Nitab4.5_0002525g0030	Nitab4.5_0004194g0100
Nitab4.5_0001122g0090	-	Unknown Protein	3.9736	1.53396	0.380861	1.08159	1.10589	0.977916	0.0764959				Nitab4.5_0001122g0070		Nitab4.5_0024309g0010	Nitab4.5_0006905g0010	Nitab4.5_0002526g0070	Nitab4.5_0004217g0080
Nitab4.5_0001122g0100	S	Unknown Protein	19.0119	1.5659	0.258705	1.04881	0.785998	0.950532	-0.0310882				Nitab4.5_0001122g0090		Nitab4.5_0025536g0010	Nitab4.5_0006914g0010	Nitab4.5_0002527g0020	Nitab4.5_0004222g0020
Nitab4.5_0001127g0080	-	MADS box transcription factor IPR002100 Transcription factor, MADS-box	5.73525	1.91713	1.11946	0.708164	0.153298	0.373996	0.987566				Nitab4.5_0001122g0100		Nitab4.5_0025775g0010	Nitab4.5_0006916g0030	Nitab4.5_0002527g0040	Nitab4.5_0004227g0010
Nitab4.5_0001128g0120	-	GDSL esterase_lipase At1g74460 IPR001087 Lipase, GDSL	4.23066	1.41251	0.342218	1.12699	0.702265	0.888423	-0.447953				Nitab4.5_0001127g0080		Nitab4.5_0026398g0010	Nitab4.5_0006973g0030	Nitab4.5_0002536g0030	Nitab4.5_0004234g0120
Nitab4.5_0001133g0020	T	BURP domain-containing protein IPR004873 BURP	653.665	-1.61602	0.0382604	-0.220934	-0.794441	-1.01513	0.664927				Nitab4.5_0001128g0120		Nitab4.5_0027851g0010	Nitab4.5_0006988g0020	Nitab4.5_0002541g0050	Nitab4.5_0004236g0010
Nitab4.5_0001135g0010	T	Os04g0625000 protein (Fragment)	5.8817	1.10551	0.560337	0.196267	0.301411	-0.0574256	0.323001				Nitab4.5_0001133g0020		Nitab4.5_0027922g0010	Nitab4.5_0006994g0040	Nitab4.5_0002543g0010	Nitab4.5_0004286g0050
Nitab4.5_0001137g0050	T	Peroxidase 5 IPR002016 Haem peroxidase, plant_fungal_bacterial	69.7125	-1.05964	-0.0918119	0.16288	0.38736	-0.475769	-0.305968				Nitab4.5_0001135g0010		Nitab4.5_0028267g0010	Nitab4.5_0006999g0030	Nitab4.5_0002546g0050	Nitab4.5_0004294g0030
Nitab4.5_0001149g0030	S	U1 small nuclear ribonucleoprotein C protein IPR013085 Zinc finger, U1-C type	16.9084	-1.56442	-1.2047	-1.18405	-0.456181	-0.74069	-1.80971				Nitab4.5_0001137g0050		Nitab4.5_0029531g0010	Nitab4.5_0007026g0010	Nitab4.5_0002548g0010	Nitab4.5_0004311g0010
Nitab4.5_0001157g0020	T	Ribosomal-protein-alanine N-acetyltransferase IPR000182 GCN5-related N-acetyltransferase	13.5528	-1.09121	0.108687	-0.815244	-1.76225	-0.910958	-0.457496				Nitab4.5_0001149g0030			Nitab4.5_0007026g0060	Nitab4.5_0002552g0010	Nitab4.5_0004330g0030
Nitab4.5_0001158g0100	T	Beta-glucosidase IPR001360 Glycoside hydrolase, family 1	19.8539	-1.09322	-1.20196	-0.682488	0.188187	-0.59585	-0.544442				Nitab4.5_0001157g0020			Nitab4.5_0007034g0020	Nitab4.5_0002553g0030	Nitab4.5_0004355g0050
Nitab4.5_0001160g0120	T	Protease inhibitor_seed storage_lipid transfer protein family protein IPR003612 Plant lipid transfer protein_seed storage_trypsin-alpha amylase inhibitor	134.381	-1.83281	-0.799367	0.527957	0.862723	0.711994	-0.951542				Nitab4.5_0001158g0100			Nitab4.5_0007068g0040	Nitab4.5_0002567g0050	Nitab4.5_0004359g0040
Nitab4.5_0001163g0150	T	MYB transcription factor IPR015495 Myb transcription factor	3.08189	1.17399	0.447039	1.29255	0.768525	1.2108	0.221435				Nitab4.5_0001160g0120			Nitab4.5_0007074g0020	Nitab4.5_0002574g0060	Nitab4.5_0004360g0050
Nitab4.5_0001167g0080	S	BHLH transcription factor-like IPR011598 Helix-loop-helix DNA-binding	12.0582	-4.0515	-2.61524	-0.00100735	-0.283683	-3.25518	-1.0084				Nitab4.5_0001163g0150			Nitab4.5_0007090g0010	Nitab4.5_0002576g0010	Nitab4.5_0004362g0040
Nitab4.5_0001175g0140	T	Binding protein	55.4922	-1.63211	-1.30922	-0.920158	-1.17745	-2.03766	-0.341117				Nitab4.5_0001167g0080			Nitab4.5_0007090g0020	Nitab4.5_0002577g0070	Nitab4.5_0004386g0020
Nitab4.5_0001178g0020	T	ABC transporter G family member 14 IPR013525 ABC-2 type transporter	1.64865	2.62195	0.833577	0.287708	0.816288	0.993314	-0.565496				Nitab4.5_0001175g0140			Nitab4.5_0007166g0040	Nitab4.5_0002588g0020	Nitab4.5_0004389g0010
Nitab4.5_0001180g0150	T	Glutamate decarboxylase IPR010107 Glutamate decarboxylase	23.9808	2.95857	1.31287	0.699954	0.27895	0.925163	0.271864				Nitab4.5_0001178g0020			Nitab4.5_0007185g0030	Nitab4.5_0002589g0060	Nitab4.5_0004398g0080
Nitab4.5_0001184g0040	S	Ethylene-responsive transcription factor 4 IPR001471 Pathogenesis-related transcriptional factor and ERF, DNA-binding	53.7668	1.50467	0.7538	-0.169233	0.312137	0.695162	0.702521				Nitab4.5_0001180g0150			Nitab4.5_0007185g0070	Nitab4.5_0002589g0070	Nitab4.5_0004400g0010
Nitab4.5_0001184g0090	S	LRR receptor-like serine_threonine-protein kinase, RLP	14.3145	1.30507	0.891594	0.418313	0.735946	0.0983738	0.260827				Nitab4.5_0001184g0040			Nitab4.5_0007189g0040	Nitab4.5_0002590g0030	Nitab4.5_0004402g0040
Nitab4.5_0001185g0050	-	Nucleobase ascorbate transporter IPR006043 Xanthine_uracil_vitamin C permease	2.76757	1.08471	0.405566	1.04342	0.527599	0.959518	0.135186				Nitab4.5_0001184g0090			Nitab4.5_0007225g0010	Nitab4.5_0002605g0040	Nitab4.5_0004411g0050
Nitab4.5_0001186g0030	S	Unknown Protein	0.529704	3.53864	0.114246	-3.4705	-12.3712	-0.394966	1.00663				Nitab4.5_0001185g0050			Nitab4.5_0007254g0040	Nitab4.5_0002612g0100	Nitab4.5_0004415g0010
Nitab4.5_0001194g0040	T	NAC domain protein IPR003441 protein	2.02848	2.40062	0.588089	0.959242	0.0306509	1.37532	1.91055				Nitab4.5_0001186g0030			Nitab4.5_0007274g0010	Nitab4.5_0002626g0020	Nitab4.5_0004415g0050
Nitab4.5_0001200g0040	T	Subtilisin-like protease IPR015500 Peptidase S8, subtilisin-related	50.7208	-3.09054	0.0823703	0.277293	0.135891	-0.193678	0.0314789				Nitab4.5_0001194g0040			Nitab4.5_0007346g0060	Nitab4.5_0002627g0010	Nitab4.5_0004423g0010
Nitab4.5_0001200g0050	T	Subtilisin-like protease IPR015500 Peptidase S8, subtilisin-related	1.91045	-1.48289	0.50485	-0.0186668	-0.631372	-0.657492	-0.796886				Nitab4.5_0001200g0040			Nitab4.5_0007351g0020	Nitab4.5_0002637g0060	Nitab4.5_0004428g0020
Nitab4.5_0001204g0100	T	NAC domain protein IPR003441 protein	1.36642	4.01464	1.89002	-1.67508	-1.28234	0.792241	0.117758				Nitab4.5_0001200g0050			Nitab4.5_0007375g0020	Nitab4.5_0002637g0090	Nitab4.5_0004441g0010
Nitab4.5_0001204g0110	T	NAC domain transcription factor protein	1.36664	1.73886	0.289855	-0.382222	-0.123337	0.626176	0.381038				Nitab4.5_0001204g0100			Nitab4.5_0007402g0050	Nitab4.5_0002660g0010	Nitab4.5_0004464g0010
Nitab4.5_0001208g0090	S	Transcription elongation factor 1 homolog IPR007808 Protein of unknown function DUF701, zinc-binding putative	14.4969	-2.39671	-1.98121	-1.75957	-1.35773	-1.65567	-2.59652				Nitab4.5_0001204g0110			Nitab4.5_0007436g0010	Nitab4.5_0002671g0090	Nitab4.5_0004465g0040
Nitab4.5_0001213g0060	-	Beta-1 3-galactosyltransferase 6 IPR002659 Glycosyl transferase, family 31	3.70094	1.00324	0.453459	0.0479061	0.354244	0.49642	0.686574				Nitab4.5_0001208g0090			Nitab4.5_0007465g0010	Nitab4.5_0002671g0110	Nitab4.5_0004480g0050
Nitab4.5_0001214g0030	S	Uncharacterized membrane protein IPR005134 Uncharacterised protein family UPF0114	5.78177	2.48651	1.37283	0.164343	0.00517409	-0.0788819	0.767244				Nitab4.5_0001213g0060			Nitab4.5_0007468g0020	Nitab4.5_0002673g0040	Nitab4.5_0004516g0020
Nitab4.5_0001215g0120	T	Homology to unknown gene (Fragment)	53.3218	1.72273	0.802751	0.50792	0.187516	1.11055	0.875916				Nitab4.5_0001214g0030			Nitab4.5_0007475g0010	Nitab4.5_0002682g0130	Nitab4.5_0004522g0020
Nitab4.5_0001216g0060	T	BZIP transcription factor IPR011616 bZIP transcription factor, bZIP-1	4.2656	-2.4035	-1.56321	0.118881	-0.622253	-0.654149	0.832231				Nitab4.5_0001215g0120			Nitab4.5_0007562g0020	Nitab4.5_0002692g0060	Nitab4.5_0004528g0020
Nitab4.5_0001218g0020	-	Spfh domain _ band 7 family protein IPR001107 Band 7 protein	6.25157	-1.55225	-0.469927	0.67682	-0.561973	-1.00285	0.505024				Nitab4.5_0001216g0060			Nitab4.5_0007575g0010	Nitab4.5_0002694g0020	Nitab4.5_0004530g0090
Nitab4.5_0001223g0020	T	Peroxidase IPR019793 Peroxidases heam-ligand binding site IPR019794 Peroxidase, active site IPR002016 Haem peroxidase, plant_fungal_bacterial	30.0727	-2.27827	-0.811616	-0.0790796	-1.07284	0.619354	0.535781				Nitab4.5_0001218g0020			Nitab4.5_0007588g0010	Nitab4.5_0002700g0150	Nitab4.5_0004581g0030
Nitab4.5_0001229g0120	T	Chlorophyll a-b binding protein 37, chloroplastic IPR001344 Chlorophyll A-B binding protein	0.218707	3.41378	1.04654	-0.507563	-1.8164	-0.988562	2.73051				Nitab4.5_0001223g0020			Nitab4.5_0007598g0010	Nitab4.5_0002712g0010	Nitab4.5_0004605g0090
Nitab4.5_0001233g0010	T	Epoxide hydrolase IPR000639 Epoxide hydrolase-like	37.4883	1.19317	0.604966	0.187681	-0.615393	-0.390327	0.778835				Nitab4.5_0001229g0120			Nitab4.5_0007598g0030	Nitab4.5_0002712g0020	Nitab4.5_0004625g0020
Nitab4.5_0001234g0010	S	CBL-interacting protein kinase 16 IPR002290 Serine_threonine protein kinase	2.71467	1.63472	0.460674	-0.216452	-2.81732	-3.35559	1.60164				Nitab4.5_0001233g0010			Nitab4.5_0007622g0050	Nitab4.5_0002719g0080	Nitab4.5_0004643g0020
Nitab4.5_0001237g0040	S	Non-specific lipid-transfer protein IPR003612 Plant lipid transfer protein_seed storage_trypsin-alpha amylase inhibitor	18.3751	1.06779	-1.14258	-0.251089	-0.542424	0.0985097	1.49352				Nitab4.5_0001234g0010			Nitab4.5_0007628g0040	Nitab4.5_0002733g0050	Nitab4.5_0004644g0070
Nitab4.5_0001239g0040	T	Inositol 1 4 5-trisphosphate 5-phosphatase-like protein IPR000300 Inositol polyphosphate related phosphatase	1.46419	1.93824	-0.0384904	0.64287	0.0753264	0.823898	0.451024				Nitab4.5_0001237g0040			Nitab4.5_0007691g0010	Nitab4.5_0002737g0090	Nitab4.5_0004645g0010
Nitab4.5_0001248g0010	S	Pseudo response regulator IPR010402 CCT domain	21.6394	-1.60335	-1.32829	-0.346877	0.257231	0.0834968	-0.854148				Nitab4.5_0001239g0040			Nitab4.5_0007722g0040	Nitab4.5_0002739g0070	Nitab4.5_0004657g0030
Nitab4.5_0001256g0060	T	Malonyl CoA anthocyanin 3-O-glucoside-6_apos_apos-O-malonyltransferase IPR003480 Transferase	0.924365	3.15788	2.40177	0.0521938	-0.355123	0.626011	1.91384				Nitab4.5_0001248g0010			Nitab4.5_0007755g0020	Nitab4.5_0002740g0110	Nitab4.5_0004658g0040
Nitab4.5_0001266g0060	S	Annexin IPR009118 Annexin, type plant	80.341	1.29866	-0.120566	-0.19736	-0.531654	0.165064	-0.233262				Nitab4.5_0001256g0060			Nitab4.5_0007792g0010	Nitab4.5_0002748g0020	Nitab4.5_0004679g0090
Nitab4.5_0001270g0120	S	Magnesium-protoporphyrin IX monomethyl ester IPR008434 Magnesium-protoporphyrin IX monomethyl ester aerobic oxidative cyclase	8.45242	2.0602	1.15942	0.459495	-0.72972	-1.49644	2.13289				Nitab4.5_0001266g0060			Nitab4.5_0007816g0010	Nitab4.5_0002755g0080	Nitab4.5_0004689g0010
Nitab4.5_0001271g0010	S	Hydroxycinnamoyl-CoA shikimate_quinate hydroxycinnamoyltransferase IPR003480 Transferase	28.1907	1.13438	0.138931	0.588161	-0.298805	0.0665458	0.400908				Nitab4.5_0001270g0120			Nitab4.5_0007832g0030	Nitab4.5_0002760g0070	Nitab4.5_0004694g0040
Nitab4.5_0001277g0070	S	Glutamyl-tRNA(Gln) amidotransferase subunit A IPR000120 Amidase signature enzyme	2.64785	2.23503	0.235611	0.687781	-0.207781	1.53728	1.15094				Nitab4.5_0001271g0010			Nitab4.5_0007835g0010	Nitab4.5_0002765g0020	Nitab4.5_0004708g0050
Nitab4.5_0001277g0080	T	N-acylethanolamine amidohydrolase IPR000120 Amidase signature enzyme	4.66377	2.2372	0.12326	0.495762	0.329079	1.53106	0.847572				Nitab4.5_0001277g0070			Nitab4.5_0007838g0050	Nitab4.5_0002771g0030	Nitab4.5_0004718g0010
Nitab4.5_0001280g0010	S	Post-GPI attachment to proteins factor 3 IPR007217 Per1-like	12.2277	-1.37901	-1.08329	-0.109133	-0.244363	-0.408564	-0.341925				Nitab4.5_0001277g0080			Nitab4.5_0007853g0020	Nitab4.5_0002782g0100	Nitab4.5_0004730g0030
Nitab4.5_0001284g0110	T	Retinol dehydrogenase 12 IPR002347 Glucose_ribitol dehydrogenase	5.25942	1.44274	0.95187	0.198323	0.948851	1.31981	0.151538				Nitab4.5_0001280g0010			Nitab4.5_0007860g0010	Nitab4.5_0002783g0040	Nitab4.5_0004738g0080
Nitab4.5_0001284g0120	T	Alliinase (Fragment) IPR006948 Allinase, C-terminal	3.01661	1.31992	-0.174609	-0.25037	-0.136636	0.0728867	-1.39759				Nitab4.5_0001284g0110			Nitab4.5_0007958g0020	Nitab4.5_0002785g0010	Nitab4.5_0004748g0020
Nitab4.5_0001288g0190	T	Receptor like kinase, RLK	3.28585	-1.77191	-1.49902	-0.444392	-1.28774	-1.54933	-3.06175				Nitab4.5_0001284g0120			Nitab4.5_0008015g0010	Nitab4.5_0002786g0110	Nitab4.5_0004756g0030
Nitab4.5_0001291g0070	S	Metal ion binding protein IPR006121 Heavy metal transport_detoxification protein	18.9633	1.03762	0.515509	-0.400718	0.0784945	-0.163154	0.0740434				Nitab4.5_0001288g0190			Nitab4.5_0008039g0010	Nitab4.5_0002791g0060	Nitab4.5_0004772g0030
Nitab4.5_0001294g0030	S	Os01g0318400 protein (Fragment)	3.96391	1.81115	1.23066	-0.236117	-0.00756932	0.118956	0.200531				Nitab4.5_0001291g0070			Nitab4.5_0008080g0010	Nitab4.5_0002791g0070	Nitab4.5_0004786g0040
Nitab4.5_0001296g0120	T	NA	14.926	-1.06019	-0.597272	-0.336673	-0.865111	-0.779164	-0.999856				Nitab4.5_0001294g0030			Nitab4.5_0008124g0020	Nitab4.5_0002793g0050	Nitab4.5_0004807g0040
Nitab4.5_0001297g0050	T	Aquaporin IPR012269 Aquaporin	146.053	-1.27212	-1.61407	-0.645186	-2.1616	-2.97216	-0.988688				Nitab4.5_0001296g0120			Nitab4.5_0008126g0020	Nitab4.5_0002801g0020	Nitab4.5_0004814g0010
Nitab4.5_0001299g0080	T	DNA-3-methyladenine glycosylase I IPR005019 Methyladenine glycosylase	2.49969	1.63451	0.564626	1.12898	0.777625	0.379857	-0.411814				Nitab4.5_0001297g0050			Nitab4.5_0008128g0030	Nitab4.5_0002810g0020	Nitab4.5_0004821g0020
Nitab4.5_0001301g0160	T	DNAJ chaperone IPR003095 Heat shock protein DnaJ	17.0478	-1.3684	-0.465848	-0.316865	-0.632064	-0.780161	-0.942293				Nitab4.5_0001299g0080			Nitab4.5_0008156g0030	Nitab4.5_0002822g0010	Nitab4.5_0004821g0040
Nitab4.5_0001302g0040	T	Unknown Protein IPR009606 Protein of unknown function DUF1218	5.31597	-1.6158	0.175144	0.0706546	0.792591	0.305003	-1.24518				Nitab4.5_0001301g0160			Nitab4.5_0008173g0020	Nitab4.5_0002823g0070	Nitab4.5_0004833g0020
Nitab4.5_0001304g0030	T	Unknown Protein	17.6131	-3.23687	-0.647211	0.372765	-1.06481	-2.49343	0.268076				Nitab4.5_0001302g0040			Nitab4.5_0008189g0010	Nitab4.5_0002827g0030	Nitab4.5_0004848g0080
Nitab4.5_0001310g0030	-	NA	0.890027	-13.1198	-3.00987	-13.1198	-13.1198	-13.1198	-13.1198				Nitab4.5_0001304g0030			Nitab4.5_0008213g0070	Nitab4.5_0002838g0050	Nitab4.5_0004860g0010
Nitab4.5_0001315g0310	T	F5F19.22 protein (Fragment)	3.53574	1.14478	-0.00611898	0.237751	-0.145217	0.636926	0.437332				Nitab4.5_0001310g0030			Nitab4.5_0008220g0010	Nitab4.5_0002854g0070	Nitab4.5_0004861g0040
Nitab4.5_0001317g0050	T	Fructose-bisphosphate aldolase IPR000741 Fructose-bisphosphate aldolase, class-I	2.22309	-2.06406	-1.17612	0.0702989	-0.56311	-2.102	1.3297				Nitab4.5_0001315g0310			Nitab4.5_0008224g0010	Nitab4.5_0002860g0010	Nitab4.5_0004868g0030
Nitab4.5_0001318g0010	S	Response regulator 11 IPR017053 Response regulator, plant B-type	26.4587	1.13886	0.191992	-0.0892154	0.148861	0.0362717	0.721003				Nitab4.5_0001317g0050			Nitab4.5_0008239g0010	Nitab4.5_0002862g0020	Nitab4.5_0004881g0010
Nitab4.5_0001318g0050	S	Heat shock protein IPR002068 Heat shock protein Hsp20	110.275	-4.85428	-1.49142	-5.41895	-5.57211	-7.50155	-8.22066				Nitab4.5_0001318g0010			Nitab4.5_0008253g0030	Nitab4.5_0002865g0020	Nitab4.5_0004889g0010
Nitab4.5_0001323g0130	T	Endonuclease_exonuclease_phosphatase family protein IPR005135 Endonuclease_exonuclease_phosphatase	10.0161	-1.05669	-0.620471	0.490179	-0.106187	-0.390763	0.205233				Nitab4.5_0001318g0050			Nitab4.5_0008255g0010	Nitab4.5_0002892g0020	Nitab4.5_0004920g0030
Nitab4.5_0001323g0170	T	Glucose transporter 8 IPR003663 Sugar_inositol transporter	6.3865	-1.38064	-0.321985	0.480146	0.146759	0.979367	-0.605486				Nitab4.5_0001323g0130			Nitab4.5_0008292g0010	Nitab4.5_0002896g0020	Nitab4.5_0004933g0020
Nitab4.5_0001324g0080	T	Coiled-coil domain-containing protein 109A IPR006769 Protein of unknown function DUF607	9.63741	2.15707	0.710139	0.426168	0.316019	0.204322	1.60021				Nitab4.5_0001323g0170			Nitab4.5_0008292g0020	Nitab4.5_0002904g0100	Nitab4.5_0004937g0060
Nitab4.5_0001329g0040	S	Peroxidase IPR002016 Haem peroxidase, plant_fungal_bacterial	1.00985	-13.302	-0.850338	-0.334599	-0.22893	-0.264479	2.91134				Nitab4.5_0001324g0080			Nitab4.5_0008348g0010	Nitab4.5_0002906g0080	Nitab4.5_0004940g0020
Nitab4.5_0001332g0010	T	Hydroxycinnamoyl CoA shikimate_quinate hydroxycinnamoyltransferase-like protein IPR003480 Transferase	38.839	2.06847	0.468627	1.00064	0.505415	0.977039	0.298647				Nitab4.5_0001329g0040			Nitab4.5_0008372g0010	Nitab4.5_0002926g0040	Nitab4.5_0004944g0030
Nitab4.5_0001333g0020	S	Carotenoid cleavage dioxygenase 4B	2.5793	2.05759	0.812945	0.69002	0.917429	0.299653	0.449202				Nitab4.5_0001332g0010			Nitab4.5_0008389g0010	Nitab4.5_0002932g0010	Nitab4.5_0004946g0040
Nitab4.5_0001336g0040	S	WD-40 repeat protein IPR020472 G-protein beta WD-40 repeat, region	0.714118	1.30176	0.752973	0.111143	-0.652459	-0.30928	-0.169052				Nitab4.5_0001333g0020			Nitab4.5_0008488g0010	Nitab4.5_0002944g0170	Nitab4.5_0004969g0050
Nitab4.5_0001336g0050	S	Beta-1,3-galactosyl-O-glycosyl-glycoprotein beta-1,6-N-acetylglucosaminyltransferase IPR003406 Glycosyl transferase, family 14	6.82593	1.17646	0.507403	0.335123	0.105831	0.729207	0.455389				Nitab4.5_0001336g0040			Nitab4.5_0008522g0060	Nitab4.5_0002948g0020	Nitab4.5_0004979g0140
Nitab4.5_0001338g0100	T	Kelch domain-containing protein 3 IPR015915 Kelch-type beta propeller	6.09033	1.12225	0.659499	0.178806	-0.197212	-0.0476165	-0.485868				Nitab4.5_0001336g0050			Nitab4.5_0008523g0030	Nitab4.5_0002963g0010	Nitab4.5_0004983g0040
Nitab4.5_0001349g0130	T	F-box_LRR-repeat protein IPR001810 Cyclin-like F-box	20.6753	2.27991	1.52571	-0.214542	-0.0595954	-0.433764	-0.02413				Nitab4.5_0001338g0100			Nitab4.5_0008525g0010	Nitab4.5_0002971g0010	Nitab4.5_0005018g0030
Nitab4.5_0001356g0060	T	Remorin 1 IPR005516 Remorin, C-terminal region	6.86889	1.14338	0.0935049	0.418314	-0.380193	-0.0406318	-0.189358				Nitab4.5_0001349g0130			Nitab4.5_0008527g0010	Nitab4.5_0002978g0030	Nitab4.5_0005029g0030
Nitab4.5_0001356g0110	T	GTP binding protein IPR007612 Protein of unknown function DUF567	30.7537	-1.11243	-1.06146	-0.209081	-1.02992	-2.53205	0.324999				Nitab4.5_0001356g0060			Nitab4.5_0008527g0020	Nitab4.5_0002980g0050	Nitab4.5_0005030g0010
Nitab4.5_0001364g0010	S	Uncharacterized plant-specific domain 01589 IPR006476 Conserved hypothetical protein CHP01589, plant	22.4637	-1.39189	-0.459126	-0.376986	-0.423245	-1.40288	-0.310167				Nitab4.5_0001356g0110			Nitab4.5_0008533g0020	Nitab4.5_0002989g0010	Nitab4.5_0005031g0060
Nitab4.5_0001364g0020	-	Response regulator 6 IPR001789 Signal transduction response regulator, receiver region	15.8151	-1.49882	-0.577651	-0.700353	-0.0277348	-0.695577	-0.691317				Nitab4.5_0001364g0010			Nitab4.5_0008539g0020	Nitab4.5_0002998g0040	Nitab4.5_0005038g0020
Nitab4.5_0001365g0080	S	Amino acid transporter family protein IPR013057 Amino acid transporter, transmembrane	6.01419	1.39638	-0.724912	-0.687523	-0.663724	-0.39004	0.0334144				Nitab4.5_0001364g0020			Nitab4.5_0008552g0030	Nitab4.5_0003012g0060	Nitab4.5_0005045g0010
Nitab4.5_0001366g0090	T	Polygalacturonase 2 IPR012334 Pectin lyase fold	58.0172	-1.62015	-1.58372	-0.283824	-0.577935	-0.723998	-1.24413				Nitab4.5_0001365g0080			Nitab4.5_0008696g0020	Nitab4.5_0003022g0060	Nitab4.5_0005050g0050
Nitab4.5_0001368g0010	S	Mechanosensitive ion channel family IPR010920 Like-Sm ribonucleoprotein-related, core	3.33149	1.52429	0.654291	-0.55101	-0.993613	-2.22815	-0.0987591				Nitab4.5_0001366g0090			Nitab4.5_0008728g0010	Nitab4.5_0003030g0070	Nitab4.5_0005079g0040
Nitab4.5_0001371g0040	S	Chromodomain helicase DNA binding protein IPR019787 Zinc finger, PHD-finger	3.2532	1.03064	0.854319	0.698101	0.180239	0.860772	0.244932				Nitab4.5_0001368g0010			Nitab4.5_0008928g0010	Nitab4.5_0003032g0010	Nitab4.5_0005090g0030
Nitab4.5_0001372g0020	S	RNA-binding protein IPR015464 RNA recognition motif-related	12.6792	-1.54828	-0.877572	-1.81603	-1.49459	-1.80627	-1.72283				Nitab4.5_0001371g0040			Nitab4.5_0008928g0030	Nitab4.5_0003035g0030	Nitab4.5_0005133g0020
Nitab4.5_0001374g0220	S	Amine oxidase family protein IPR002937 Amine oxidase	14.389	-1.5339	-1.56922	0.0014838	-0.21315	-0.0526781	0.00786922				Nitab4.5_0001372g0020			Nitab4.5_0008962g0050	Nitab4.5_0003040g0020	Nitab4.5_0005133g0050
Nitab4.5_0001376g0060	T	Phospholipase D IPR015679 Phospholipase D	0.684268	-1.74373	-0.315286	-0.506306	-0.0299273	-0.613911	-1.67236				Nitab4.5_0001374g0220			Nitab4.5_0009011g0010	Nitab4.5_0003041g0050	Nitab4.5_0005159g0040
Nitab4.5_0001380g0020	S	Acyltransferase-like protein IPR003480 Transferase	1.64852	1.53324	0.844753	3.1248	1.78282	-0.580167	0.752087				Nitab4.5_0001376g0060			Nitab4.5_0009174g0010	Nitab4.5_0003058g0020	Nitab4.5_0005164g0030
Nitab4.5_0001381g0190	-	Aquaporin IPR012269 Aquaporin	30.0185	-1.56016	-0.745992	0.695817	-1.24475	-2.63542	-0.483427				Nitab4.5_0001380g0020			Nitab4.5_0009181g0010	Nitab4.5_0003058g0030	Nitab4.5_0005167g0100
Nitab4.5_0001383g0040	T	Trehalose 6-phosphate phosphatase IPR003337 Trehalose-phosphatase	7.55315	1.64566	0.870898	0.304219	-0.585058	0.0918951	0.804664				Nitab4.5_0001381g0190			Nitab4.5_0009224g0010	Nitab4.5_0003066g0030	Nitab4.5_0005189g0010
Nitab4.5_0001392g0070	-	Potassium-transporting ATPase B chain-translocating	135.521	-1.44764	-0.987551	-0.606532	-0.642171	-1.4591	-0.360628				Nitab4.5_0001383g0040			Nitab4.5_0009232g0030	Nitab4.5_0003069g0090	Nitab4.5_0005191g0060
Nitab4.5_0001413g0050	-	Unknown Protein	107.564	-1.12688	-0.704164	-0.4794	0.291391	-0.341506	-0.11436				Nitab4.5_0001392g0070			Nitab4.5_0009234g0010	Nitab4.5_0003073g0020	Nitab4.5_0005193g0020
Nitab4.5_0001416g0040	S	Receptor-like kinase IPR002290 Serine_threonine protein kinase	4.24796	1.35663	0.00966351	0.234692	0.207687	0.654774	0.229131				Nitab4.5_0001413g0050			Nitab4.5_0009281g0010	Nitab4.5_0003076g0010	Nitab4.5_0005195g0040
Nitab4.5_0001417g0090	-	Peroxidase IPR002016 Haem peroxidase, plant_fungal_bacterial	24.4503	-1.08025	-0.360635	-0.464892	-0.41365	-0.878681	-0.415622				Nitab4.5_0001416g0040			Nitab4.5_0009284g0020	Nitab4.5_0003084g0040	Nitab4.5_0005212g0010
Nitab4.5_0001417g0100	T	Glucan endo-1 3-beta-glucosidase 4 IPR012946 X8	7.24768	-1.02831	0.627559	0.697483	1.25404	0.296243	-0.79639				Nitab4.5_0001417g0090			Nitab4.5_0009332g0010	Nitab4.5_0003085g0020	Nitab4.5_0005227g0010
Nitab4.5_0001427g0090	S	NA	652.785	-1.43305	-0.998797	-0.598993	-1.32609	-2.89062	-0.476476				Nitab4.5_0001417g0100			Nitab4.5_0009364g0010	Nitab4.5_0003086g0040	Nitab4.5_0005246g0010
Nitab4.5_0001428g0140	T	BZIP transcription factor IPR011616 bZIP transcription factor, bZIP-1	24.802	1.14776	-0.0490387	-0.0822735	-0.201074	-0.24297	-0.377156				Nitab4.5_0001427g0090			Nitab4.5_0009493g0010	Nitab4.5_0003088g0020	Nitab4.5_0005249g0050
Nitab4.5_0001429g0010	S	POT family domain containing protein expressed IPR007493 Protein of unknown function DUF538	30.4195	-1.54073	-0.645661	-0.0543385	0.411527	-0.307777	-0.195132				Nitab4.5_0001428g0140			Nitab4.5_0009514g0070	Nitab4.5_0003090g0030	Nitab4.5_0005266g0020
Nitab4.5_0001437g0200	T	GDSL esterase_lipase At5g03610 IPR001087 Lipase, GDSL	2.87185	2.13149	-0.151725	0.620726	0.41181	0.984777	0.893523				Nitab4.5_0001429g0010			Nitab4.5_0009607g0010	Nitab4.5_0003100g0070	Nitab4.5_0005282g0020
Nitab4.5_0001437g0220	-	Major facilitator superfamily MFS_1 IPR016196 Major facilitator superfamily, general substrate transporter	41.7086	-1.6336	-1.28836	-0.225535	-0.147863	-0.933257	-1.04242				Nitab4.5_0001437g0200			Nitab4.5_0009672g0010	Nitab4.5_0003109g0010	Nitab4.5_0005344g0020
Nitab4.5_0001440g0060	S	E3 ubiquitin-protein ligase sina IPR004162 Seven in absentia protein	1.94859	1.69634	-0.16937	0.697297	0.508748	0.816925	0.302792				Nitab4.5_0001437g0220			Nitab4.5_0009737g0010	Nitab4.5_0003113g0100	Nitab4.5_0005359g0030
Nitab4.5_0001441g0030	-	Nodulin-like protein IPR000620 Protein of unknown function DUF6, transmembrane	7.67459	-1.42975	-0.668441	-0.556943	-0.558673	-1.36666	-0.653052				Nitab4.5_0001440g0060			Nitab4.5_0009751g0020	Nitab4.5_0003114g0090	Nitab4.5_0005371g0020
Nitab4.5_0001441g0060	S	Ethylene-responsive transcription factor 14 IPR001471 Pathogenesis-related transcriptional factor and ERF, DNA-binding	7.03379	-2.41725	-1.83978	-3.2495	-3.05047	-3.01139	-2.79098				Nitab4.5_0001441g0030			Nitab4.5_0009795g0010	Nitab4.5_0003127g0040	Nitab4.5_0005385g0030
Nitab4.5_0001453g0100	T	Splicing factor U2af subunit IPR009145 U2 auxiliary factor small subunit	83.263	-1.25843	-0.799682	-1.34907	-1.11497	-1.41964	-2.28817				Nitab4.5_0001441g0060			Nitab4.5_0009795g0020	Nitab4.5_0003168g0010	Nitab4.5_0005400g0020
Nitab4.5_0001461g0050	S	Alpha-humulene_(-)-(E)-beta-caryophyllene synthase IPR005630 Terpene synthase, metal-binding domain	40.9478	-1.1955	0.212195	-0.437442	-0.424014	-0.592485	-0.18227				Nitab4.5_0001453g0100			Nitab4.5_0009812g0030	Nitab4.5_0003170g0010	Nitab4.5_0005402g0020
Nitab4.5_0001461g0060	-	Malate dehydrogenase IPR011273 Malate dehydrogenase, NADP-dependent, plants	3.14159	1.24233	0.996913	0.455743	-0.0583792	-0.0247918	-0.542524				Nitab4.5_0001461g0050			Nitab4.5_0009827g0030	Nitab4.5_0003171g0010	Nitab4.5_0005404g0030
Nitab4.5_0001461g0070	S	cytochrome P450	7.87894	-1.20251	-0.737343	-0.821325	-0.498917	-0.618994	-0.360047				Nitab4.5_0001461g0060			Nitab4.5_0009842g0020	Nitab4.5_0003174g0040	Nitab4.5_0005409g0030
Nitab4.5_0001468g0070	T	Mitochondrial carrier family IPR001993 Mitochondrial substrate carrier	102.579	1.03374	1.18382	0.883459	1.15055	1.88019	1.03928				Nitab4.5_0001461g0070			Nitab4.5_0009862g0020	Nitab4.5_0003179g0030	Nitab4.5_0005428g0060
Nitab4.5_0001472g0090	S	ER glycerol-phosphate acyltransferase IPR002123 Phospholipid_glycerol acyltransferase	5.15971	1.09464	-0.109956	0.313671	-0.0632105	0.777301	0.866639				Nitab4.5_0001468g0070			Nitab4.5_0009867g0010	Nitab4.5_0003183g0010	Nitab4.5_0005432g0030
Nitab4.5_0001474g0050	T	Nodulin MtN21 family protein IPR000620 Protein of unknown function DUF6, transmembrane	4.42417	-4.84087	-0.95581	0.701144	-2.46674	-3.03134	1.11609				Nitab4.5_0001472g0090			Nitab4.5_0009934g0020	Nitab4.5_0003188g0010	Nitab4.5_0005441g0020
Nitab4.5_0001477g0050	T	Pathogenesis-related protein 1 IPR001283 Allergen V5_Tpx-1 related	36.4512	-1.36709	-0.466456	-0.121922	0.363853	-0.262634	-0.966618				Nitab4.5_0001474g0050			Nitab4.5_0009942g0020	Nitab4.5_0003201g0020	Nitab4.5_0005445g0020
Nitab4.5_0001478g0040	T	CBL-interacting protein kinase 7 IPR002290 Serine_threonine protein kinase	11.8651	2.57212	1.54236	0.503514	-0.604608	-0.706719	1.35871				Nitab4.5_0001477g0050			Nitab4.5_0009945g0020	Nitab4.5_0003205g0040	Nitab4.5_0005504g0030
Nitab4.5_0001478g0070	T	Glycosyltransferase IPR002495 Glycosyl transferase, family 8	14.9051	1.1812	0.420031	0.112197	-0.301921	-0.261018	0.615786				Nitab4.5_0001478g0040			Nitab4.5_0009946g0020	Nitab4.5_0003209g0030	Nitab4.5_0005525g0060
Nitab4.5_0001489g0010	S	Translation machinery associated protein IPR001950 Translation initiation factor SUI1	50.6387	-1.76606	-1.00234	-1.33233	-1.56956	-2.35577	-2.39101				Nitab4.5_0001478g0070			Nitab4.5_0009967g0020	Nitab4.5_0003212g0030	Nitab4.5_0005558g0040
Nitab4.5_0001492g0080	-	Receptor like kinase, RLK	3.45615	1.03092	1.09293	-0.265607	-0.5716	-0.369883	-0.970716				Nitab4.5_0001489g0010			Nitab4.5_0009972g0010	Nitab4.5_0003244g0020	Nitab4.5_0005559g0010
Nitab4.5_0001494g0010	T	Growth regulating factor 1 (Fragment) IPR014977 WRC	5.87162	1.11923	-0.114508	0.549793	0.395361	0.403113	0.764352				Nitab4.5_0001492g0080			Nitab4.5_0009972g0030	Nitab4.5_0003247g0010	Nitab4.5_0005562g0010
Nitab4.5_0001494g0060	T	AP2-like ethylene-responsive transcription factor At1g16060 IPR001471 Pathogenesis-related transcriptional factor and ERF, DNA-binding	16.3373	-1.45987	-0.0821085	0.0104061	0.541552	0.399222	-0.774075				Nitab4.5_0001494g0010			Nitab4.5_0009973g0020	Nitab4.5_0003249g0020	Nitab4.5_0005579g0030
Nitab4.5_0001495g0070	T	Kunitz-type trypsin inhibitor alpha chain IPR002160 Proteinase inhibitor I3, Kunitz legume	34.7337	-1.68608	-2.95769	-1.56711	-2.6271	-0.177661	-0.32064				Nitab4.5_0001494g0060			Nitab4.5_0009996g0020	Nitab4.5_0003250g0020	Nitab4.5_0005582g0030
Nitab4.5_0001495g0130	T	Kunitz trypsin inhibitor IPR011065 Kunitz inhibitor ST1-like	27.2468	-2.71307	-0.615902	-2.19251	1.28069	4.10683	-1.57026				Nitab4.5_0001495g0070			Nitab4.5_0010060g0020	Nitab4.5_0003251g0040	Nitab4.5_0005583g0030
Nitab4.5_0001504g0090	S	60S ribosomal protein L5, mitochondrial	6.19259	-1.16274	-1.03924	-0.0177443	0.165287	-0.441473	-0.663681				Nitab4.5_0001495g0130			Nitab4.5_0010063g0010	Nitab4.5_0003259g0090	Nitab4.5_0005583g0040
Nitab4.5_0001505g0020	S	Beta-D-glucosidase IPR001764 Glycoside hydrolase, family 3, N-terminal	28.2953	1.02442	-0.00383421	0.255467	0.162754	0.314805	0.200211				Nitab4.5_0001504g0090			Nitab4.5_0010125g0040	Nitab4.5_0003280g0010	Nitab4.5_0005587g0040
Nitab4.5_0001511g0020	S	BHLH transcription factor IPR011598 Helix-loop-helix DNA-binding	1.84168	1.2965	0.130374	0.30164	-0.167086	-1.47607	0.434121				Nitab4.5_0001505g0020			Nitab4.5_0010145g0010	Nitab4.5_0003281g0080	Nitab4.5_0005609g0020
Nitab4.5_0001513g0010	T	1-deoxy-D-xylulose-5-phosphate synthase IPR005475 Transketolase, central region	12.9503	-1.03261	-0.773033	-0.0752302	0.336223	0.188548	-0.425374				Nitab4.5_0001511g0020			Nitab4.5_0010151g0020	Nitab4.5_0003281g0090	Nitab4.5_0005609g0080
Nitab4.5_0001514g0060	S	ApaG IPR007474 ApaG	5.30724	-1.41419	-1.3237	-0.342611	-0.0738012	-0.645175	-1.03098				Nitab4.5_0001513g0010			Nitab4.5_0010196g0040	Nitab4.5_0003282g0010	Nitab4.5_0005615g0010
Nitab4.5_0001519g0010	T	Heat stress transcription factor A3-type, DNA-binding	1.51504	3.23941	1.03386	0.0966347	-0.0827753	-0.0780897	0.554953				Nitab4.5_0001514g0060			Nitab4.5_0010219g0010	Nitab4.5_0003284g0010	Nitab4.5_0005626g0030
Nitab4.5_0001519g0160	T	Protein phosphatase 2C IPR015655 Protein phosphatase 2C	8.64933	2.62933	0.381063	-0.376282	-0.726209	0.0511003	0.676909				Nitab4.5_0001519g0010			Nitab4.5_0010254g0020	Nitab4.5_0003284g0040	Nitab4.5_0005648g0020
Nitab4.5_0001519g0210	T	Cleavage and polyadenylation specificity factor subunit 5 IPR016706 Cleavage and polyadenylation specificity factor, 25 kDa subunit	6.539	1.71135	1.03556	0.161672	0.306696	0.15847	-0.85554				Nitab4.5_0001519g0160			Nitab4.5_0010295g0010	Nitab4.5_0003295g0120	Nitab4.5_0005651g0050
Nitab4.5_0001524g0030	S	Pyruvate kinase family protein IPR001697 Pyruvate kinase	3.08549	1.23635	0.918263	0.0230556	-0.438843	-0.504431	0.490512				Nitab4.5_0001519g0210			Nitab4.5_0010345g0010	Nitab4.5_0003295g0130	Nitab4.5_0005673g0010
Nitab4.5_0001526g0030	-	NA	5.79643	-15.8229	-15.8229	-2.7416	-1.34951	2.31725	-0.0756879				Nitab4.5_0001524g0030			Nitab4.5_0010347g0030	Nitab4.5_0003298g0050	Nitab4.5_0005691g0020
Nitab4.5_0001526g0050	T	WD-repeat protein-like IPR017986 WD40 repeat, region	5.54317	1.09548	-0.205855	-0.181195	-0.240822	0.354329	0.123862				Nitab4.5_0001526g0030			Nitab4.5_0010408g0030	Nitab4.5_0003298g0070	Nitab4.5_0005700g0010
Nitab4.5_0001529g0020	S	Protease inhibitor_seed storage_lipid transfer protein family protein IPR003612 Plant lipid transfer protein_seed storage_trypsin-alpha amylase inhibitor	102.571	1.38534	0.450415	-0.615744	0.931573	0.280679	-1.29388				Nitab4.5_0001526g0050			Nitab4.5_0010461g0020	Nitab4.5_0003300g0080	Nitab4.5_0005710g0010
Nitab4.5_0001536g0060	S	Transcription factor IPR011598 Helix-loop-helix DNA-binding	0.699703	2.42075	1.33078	0.0969281	0.685304	0.138894	-0.0166849				Nitab4.5_0001529g0020			Nitab4.5_0010472g0010	Nitab4.5_0003309g0070	Nitab4.5_0005716g0030
Nitab4.5_0001541g0050	T	MADS box transcription factor IPR002100 Transcription factor, MADS-box	19.8809	-1.46652	-1.16833	-0.868757	-0.772069	-1.5823	-0.239488				Nitab4.5_0001536g0060			Nitab4.5_0010554g0030	Nitab4.5_0003313g0050	Nitab4.5_0005728g0020
Nitab4.5_0001542g0060	T	BHLH transcription factor IPR011598 Helix-loop-helix DNA-binding	17.4417	1.10537	0.701026	-0.369685	-0.529692	-0.918255	-0.201223				Nitab4.5_0001541g0050			Nitab4.5_0010636g0020	Nitab4.5_0003328g0040	Nitab4.5_0005744g0010
Nitab4.5_0001551g0070	-	Unknown Protein	19.6299	-1.99599	-1.37589	-2.13089	-1.25328	-1.35691	-1.90116				Nitab4.5_0001542g0060			Nitab4.5_0010768g0030	Nitab4.5_0003328g0120	Nitab4.5_0005760g0020
Nitab4.5_0001554g0070	T	Receptor like kinase, RLK	33.2799	-1.08938	-0.598344	-0.219769	-0.00748137	-0.622768	-1.11923				Nitab4.5_0001551g0070			Nitab4.5_0010781g0010	Nitab4.5_0003335g0080	Nitab4.5_0005764g0010
Nitab4.5_0001556g0100	S	Auxin responsive protein IPR003311 AUX_IAA protein	3.93412	1.59005	0.314504	0.0309277	0.398818	0.0356482	0.809406				Nitab4.5_0001554g0070			Nitab4.5_0010809g0020	Nitab4.5_0003341g0040	Nitab4.5_0005765g0010
Nitab4.5_0001561g0100	S	RING finger protein 44 IPR018957 Zinc finger, C3HC4 RING-type	10.396	1.71856	0.963351	0.328526	-0.607951	-0.435413	0.536838				Nitab4.5_0001556g0100			Nitab4.5_0010835g0010	Nitab4.5_0003343g0040	Nitab4.5_0005766g0040
Nitab4.5_0001565g0040	S	chaperonin IPR017416 Chaperonin 21, chloroplast IPR018369 Chaperonin Cpn10, conserved site	119.285	-1.22314	-0.670079	-1.09579	-1.21999	-1.29626	-1.33239				Nitab4.5_0001561g0100			Nitab4.5_0010919g0010	Nitab4.5_0003346g0070	Nitab4.5_0005786g0030
Nitab4.5_0001568g0130	S	Receptor-like protein kinase IPR002290 Serine_threonine protein kinase	0.991091	2.10819	0.847299	-1.19421	-2.12294	0.505556	-0.603454				Nitab4.5_0001565g0040			Nitab4.5_0011041g0010	Nitab4.5_0003347g0030	Nitab4.5_0005800g0010
Nitab4.5_0001569g0140	T	Cytochrome P450	20.9773	-2.07704	-1.76531	-0.178379	-0.105297	-1.55791	-0.3687				Nitab4.5_0001568g0130			Nitab4.5_0011108g0010	Nitab4.5_0003373g0020	Nitab4.5_0005885g0010
Nitab4.5_0001569g0160	T	LOB domain protein 42 IPR004883 Lateral organ boundaries, LOB	47.0676	1.49192	1.01749	-0.360508	-0.506703	-1.39928	-0.260451				Nitab4.5_0001569g0140			Nitab4.5_0011134g0010	Nitab4.5_0003373g0060	Nitab4.5_0005900g0010
Nitab4.5_0001572g0030	S	Potassium transporter IPR003445 Cation transporter	20.6226	-2.17355	-0.498887	0.603319	-1.84234	-1.90733	1.16523				Nitab4.5_0001569g0160			Nitab4.5_0011135g0040	Nitab4.5_0003376g0060	Nitab4.5_0005908g0080
Nitab4.5_0001574g0020	-	NA	299.698	-1.50021	-0.613976	-0.479726	0.179341	-0.541991	0.0713767				Nitab4.5_0001572g0030			Nitab4.5_0011186g0020	Nitab4.5_0003376g0080	Nitab4.5_0005916g0030
Nitab4.5_0001576g0060	T	Catalytic_ hydrolase IPR000073 Alpha_beta hydrolase fold-1	2.92128	1.56719	0.170971	0.222378	-0.270897	-0.181052	-0.34108				Nitab4.5_0001574g0020			Nitab4.5_0011210g0010	Nitab4.5_0003380g0010	Nitab4.5_0005925g0020
Nitab4.5_0001578g0030	S	LOB domain protein 1 IPR004883 Lateral organ boundaries, LOB	1.92203	1.69957	0.221483	0.929775	1.0158	1.23342	-0.179886				Nitab4.5_0001576g0060			Nitab4.5_0011212g0020	Nitab4.5_0003394g0020	Nitab4.5_0005932g0030
Nitab4.5_0001579g0060	S	Chaperone DnaK IPR012725 Chaperone DnaK	18.8581	-3.1398	-1.7074	-5.10673	-3.31382	-5.56861	-5.43075				Nitab4.5_0001578g0030			Nitab4.5_0011256g0010	Nitab4.5_0003401g0090	Nitab4.5_0005940g0010
Nitab4.5_0001583g0150	S	UDP-glucosyltransferase IPR002213 UDP-glucuronosyl_UDP-glucosyltransferase	17.9102	-1.75641	-1.10198	-0.217835	-0.6756	-0.869883	-0.0293349				Nitab4.5_0001579g0060			Nitab4.5_0011301g0040	Nitab4.5_0003402g0050	Nitab4.5_0005985g0050
Nitab4.5_0001585g0070	T	UDP-glucosyltransferase family 1 protein IPR002213 UDP-glucuronosyl_UDP-glucosyltransferase	2.96576	1.08837	0.376268	-0.218577	-1.78225	-2.26784	-0.323378				Nitab4.5_0001583g0150			Nitab4.5_0011320g0010	Nitab4.5_0003408g0140	Nitab4.5_0005998g0010
Nitab4.5_0001591g0020	S	WRKY transcription factor-c IPR003657 DNA-binding WRKY	9.88946	1.60497	0.924734	-0.0467011	-0.0027325	-0.454952	-0.264322				Nitab4.5_0001585g0070			Nitab4.5_0011321g0010	Nitab4.5_0003417g0010	Nitab4.5_0006022g0010
Nitab4.5_0001599g0220	S	Baculoviral IAP repeat-containing 4 (Predicted) IPR019396 Transmembrane Fragile-X-F-associated protein	13.2589	-1.0252	-1.00149	-0.674895	-0.80512	-1.15243	-0.922667				Nitab4.5_0001591g0020			Nitab4.5_0011338g0010	Nitab4.5_0003419g0110	Nitab4.5_0006055g0010
Nitab4.5_0001600g0060	T	Terminal flower 1 (Fragment) IPR008914 Phosphatidylethanolamine-binding protein PEBP	1.17017	-13.5146	-2.38821	-3.45411	-3.70012	-0.982259	-2.95329				Nitab4.5_0001599g0220			Nitab4.5_0011386g0010	Nitab4.5_0003434g0010	Nitab4.5_0006071g0090
Nitab4.5_0001604g0120	S	Genomic DNA chromosome 5 P1 clone MBG8	13.5466	-1.86666	-1.70704	-1.09824	-0.754483	-1.70017	-1.60686				Nitab4.5_0001600g0060			Nitab4.5_0011405g0010	Nitab4.5_0003436g0010	Nitab4.5_0006073g0030
Nitab4.5_0001607g0020	-	RLK, Receptor like protein, putative resistance protein with an antifungal domain	9.21609	-1.48373	-1.02225	-0.800697	-0.946202	-1.27431	0.0541228				Nitab4.5_0001604g0120			Nitab4.5_0011407g0020	Nitab4.5_0003441g0040	Nitab4.5_0006081g0010
Nitab4.5_0001607g0030	S	Aspartic proteinase nepenthesin-1 IPR001461 Peptidase A1	189.728	-2.35316	-1.19001	-1.0282	-0.960584	-1.15179	-0.548231				Nitab4.5_0001607g0020			Nitab4.5_0011414g0010	Nitab4.5_0003452g0010	Nitab4.5_0006089g0060
Nitab4.5_0001610g0040	S	NAC domain protein IPR003441 protein	0.461839	2.67181	1.22041	-1.84544	-0.83921	0.633817	-1.41781				Nitab4.5_0001607g0030			Nitab4.5_0011417g0010	Nitab4.5_0003463g0060	Nitab4.5_0006094g0010
Nitab4.5_0001612g0020	T	Receptor like kinase, RLK	1.81811	2.07785	1.53493	-0.213453	0.179943	0.478507	0.0514283				Nitab4.5_0001610g0040			Nitab4.5_0011475g0010	Nitab4.5_0003464g0030	Nitab4.5_0006132g0030
Nitab4.5_0001612g0080	T	Ribosomal protein S6 kinase alpha-6 IPR002290 Serine_threonine protein kinase	3.15815	1.6065	0.595964	0.139021	-0.349556	0.0258818	0.612928				Nitab4.5_0001612g0020			Nitab4.5_0011498g0010	Nitab4.5_0003488g0060	Nitab4.5_0006134g0010
Nitab4.5_0001614g0060	T	Unknown Protein IPR010410 Protein of unknown function DUF1005	14.1598	-1.41239	0.00812454	0.529418	0.909476	0.196586	-0.677416				Nitab4.5_0001612g0080			Nitab4.5_0011528g0010	Nitab4.5_0003495g0010	Nitab4.5_0006152g0030
Nitab4.5_0001614g0180	T	Knotted-like homeobox protein IPR005541 KNOX2	49.3959	1.06381	0.999724	0.63514	0.294424	0.524906	0.149084				Nitab4.5_0001614g0060			Nitab4.5_0011561g0010	Nitab4.5_0003496g0010	Nitab4.5_0006192g0030
Nitab4.5_0001616g0060	T	Zinc finger protein 6 IPR007087 Zinc finger, C2H2-type	49.1084	-1.10877	-0.531014	-0.363716	-0.0534856	-0.175181	-0.868534				Nitab4.5_0001614g0180			Nitab4.5_0011590g0010	Nitab4.5_0003514g0010	Nitab4.5_0006222g0020
Nitab4.5_0001617g0020	S	Genomic DNA chromosome 5 TAC clone K1F13	7.37973	-1.29708	-0.777806	-0.764349	-0.316532	-0.423814	-1.24192				Nitab4.5_0001616g0060			Nitab4.5_0011620g0010	Nitab4.5_0003514g0040	Nitab4.5_0006269g0030
Nitab4.5_0001617g0050	S	Genomic DNA chromosome 5 TAC clone K1F13	3.03131	1.49282	0.374102	0.0775026	-0.408813	-0.0194833	-0.111896				Nitab4.5_0001617g0020			Nitab4.5_0011630g0010	Nitab4.5_0003537g0020	Nitab4.5_0006294g0070
Nitab4.5_0001617g0070	S	Mannan endo-1 4-beta-mannosidase IPR001547 Glycoside hydrolase, family 5	48.6898	1.11618	0.419757	0.222169	0.466504	0.422061	-0.37273				Nitab4.5_0001617g0050			Nitab4.5_0011667g0010	Nitab4.5_0003554g0020	Nitab4.5_0006307g0010
Nitab4.5_0001618g0220	S	Unknown Protein	6.6386	2.31739	1.97997	-0.35444	0.632068	0.264419	-1.04616				Nitab4.5_0001617g0070			Nitab4.5_0011671g0010	Nitab4.5_0003577g0040	Nitab4.5_0006317g0040
Nitab4.5_0001618g0270	S	Glycerol-3-phosphate dehydrogenase IPR006168 NAD-dependent glycerol-3-phosphate dehydrogenase	7.30409	1.60049	0.329156	0.701433	0.331518	0.950123	0.845518				Nitab4.5_0001618g0220			Nitab4.5_0011671g0020	Nitab4.5_0003587g0010	Nitab4.5_0006360g0020
Nitab4.5_0001622g0050	-	Heat shock protein 90 IPR019805 Heat shock protein Hsp90, conserved site IPR018249 EF-HAND 2 IPR001404 Heat shock protein Hsp90	303.609	-1.87222	-1.09514	-1.28256	-1.87389	-2.36921	-2.4229				Nitab4.5_0001618g0270			Nitab4.5_0011705g0010	Nitab4.5_0003588g0050	Nitab4.5_0006376g0040
Nitab4.5_0001622g0090	S	Calcium-dependent protein kinase IPR011992 EF-Hand type	21.7874	1.54448	0.687876	0.0146912	-0.303279	-0.158587	0.14273				Nitab4.5_0001622g0050			Nitab4.5_0011739g0010	Nitab4.5_0003590g0010	Nitab4.5_0006378g0040
Nitab4.5_0001624g0040	T	U1 small nuclear ribonucleoprotein C protein IPR013085 Zinc finger, U1-C type	16.1111	-1.21568	-0.852113	-1.30603	-0.787608	-1.17573	-1.73838				Nitab4.5_0001622g0090			Nitab4.5_0011791g0010	Nitab4.5_0003602g0030	Nitab4.5_0006392g0050
Nitab4.5_0001628g0030	S	Pyrimidine 5_apos-nucleotidase IPR010237 Pyrimidine 5-nucleotidase	2.6673	-2.59519	-0.089779	-0.195533	-1.31086	-1.86282	0.0983124				Nitab4.5_0001624g0040			Nitab4.5_0011805g0020	Nitab4.5_0003609g0010	Nitab4.5_0006411g0010
Nitab4.5_0001629g0060	S	Auxin efflux carrier family protein IPR004776 Auxin efflux carrier	23.9303	1.41855	0.456091	0.735787	0.405156	0.820585	0.89458				Nitab4.5_0001628g0030			Nitab4.5_0011810g0030	Nitab4.5_0003610g0020	Nitab4.5_0006429g0030
Nitab4.5_0001634g0050	T	Transcription Factor IPR001092 Basic helix-loop-helix dimerisation region bHLH	2.17953	-3.55439	-2.03562	0.47144	0.556501	-1.67149	0.100639				Nitab4.5_0001629g0060			Nitab4.5_0011858g0010	Nitab4.5_0003611g0030	Nitab4.5_0006429g0060
Nitab4.5_0001634g0060	T	Transcription Factor IPR001092 Basic helix-loop-helix dimerisation region bHLH	3.53101	-1.95538	-1.67997	0.995547	1.56634	-1.06327	-0.717829				Nitab4.5_0001634g0050			Nitab4.5_0011903g0010	Nitab4.5_0003620g0020	Nitab4.5_0006443g0010
Nitab4.5_0001637g0110	T	Homology to unknown gene	2.40448	1.10745	0.376554	0.192492	-0.386771	-0.777709	0.499943				Nitab4.5_0001634g0060			Nitab4.5_0012018g0010	Nitab4.5_0003621g0010	Nitab4.5_0006475g0040
Nitab4.5_0001640g0020	T	Ring H2 finger protein IPR018957 Zinc finger, C3HC4 RING-type	8.49779	-1.17731	-0.525146	-0.256684	-0.414313	-0.833079	-1.02215				Nitab4.5_0001637g0110			Nitab4.5_0012027g0010	Nitab4.5_0003624g0010	Nitab4.5_0006505g0030
Nitab4.5_0001643g0100	T	Transcription factor (Fragment) IPR011598 Helix-loop-helix DNA-binding	5.31403	1.51222	1.54904	0.610499	0.737931	0.531321	-0.948697				Nitab4.5_0001640g0020			Nitab4.5_0012046g0010	Nitab4.5_0003628g0030	Nitab4.5_0006507g0060
Nitab4.5_0001644g0100	S	Beta-glucosidase IPR001360 Glycoside hydrolase, family 1	15.7156	-1.75297	-1.47062	-1.30173	-1.12857	-0.639095	-0.60147				Nitab4.5_0001643g0100			Nitab4.5_0012069g0010	Nitab4.5_0003639g0010	Nitab4.5_0006539g0040
Nitab4.5_0001652g0150	T	pistil extensin-like protein (Fragment) IPR006041 Pollen Ole e 1 allergen and extensin	4.9674	-2.91247	0.618378	2.01433	0.598552	-1.0722	0.397365				Nitab4.5_0001644g0100			Nitab4.5_0012102g0010	Nitab4.5_0003640g0010	Nitab4.5_0006589g0030
Nitab4.5_0001654g0010	S	Hydroxycinnamoyl transferase IPR003480 Transferase	40.0964	1.42886	1.41673	-0.56715	-1.45214	-2.16324	-0.00397413				Nitab4.5_0001652g0150			Nitab4.5_0012102g0020	Nitab4.5_0003648g0010	Nitab4.5_0006594g0020
Nitab4.5_0001654g0020	S	Hydroxycinnamoyl transferase IPR003480 Transferase	0.848387	3.08003	2.6102	-0.584774	-0.4995	-0.865636	0.863841				Nitab4.5_0001654g0010			Nitab4.5_0012222g0020	Nitab4.5_0003654g0010	Nitab4.5_0006605g0040
Nitab4.5_0001655g0210	T	3-oxoacyl-(Acyl-carrier-protein) synthase 2 IPR017568 3-oxoacyl-(acyl-carrier-protein) synthase 2	19.7836	1.12356	0.372474	0.726755	0.445328	0.853762	0.596327				Nitab4.5_0001654g0020			Nitab4.5_0012292g0020	Nitab4.5_0003658g0010	Nitab4.5_0006634g0010
Nitab4.5_0001657g0010	S	Pectate lyase 1-27 IPR002022 Pectate lyase_Amb allergen	5.48915	1.39548	1.22797	1.8442	0.569242	0.82845	0.636406				Nitab4.5_0001655g0210			Nitab4.5_0012411g0010	Nitab4.5_0003699g0010	Nitab4.5_0006672g0010
Nitab4.5_0001658g0020	S	Multi-sensor hybrid histidine kinase IPR004358 Signal transduction histidine kinase-related protein, C-terminal	41.133	-2.06427	-1.27658	-0.449114	-0.984485	-2.14844	0.60498				Nitab4.5_0001657g0010			Nitab4.5_0012489g0020	Nitab4.5_0003715g0040	Nitab4.5_0006685g0020
Nitab4.5_0001659g0030	S	SKP1-like 1 IPR016897 E3 ubiquitin ligase, SCF complex, Skp subunit	53.4251	-1.97506	-0.66531	-1.27869	-1.62521	-1.70018	-1.88637				Nitab4.5_0001658g0020			Nitab4.5_0012660g0020	Nitab4.5_0003716g0110	Nitab4.5_0006691g0030
Nitab4.5_0001659g0160	S	Kinesin-like protein IPR001752 Kinesin, motor region	2.92704	-1.03205	-1.00294	-0.339386	0.75977	0.704543	-0.405804				Nitab4.5_0001659g0030			Nitab4.5_0012697g0010	Nitab4.5_0003719g0050	Nitab4.5_0006699g0010
Nitab4.5_0001662g0020	T	Gibberellin 2-oxidase IPR005123 Oxoglutarate and iron-dependent oxygenase	4.26569	-1.88487	-3.12109	-2.8854	-2.83896	-0.765077	-3.67005				Nitab4.5_0001659g0160			Nitab4.5_0012752g0010	Nitab4.5_0003743g0010	Nitab4.5_0006706g0030
Nitab4.5_0001662g0030	T	Gibberellin 2-oxidase 2 IPR005123 Oxoglutarate and iron-dependent oxygenase	1.19104	3.56491	2.68125	-1.1118	-2.42826	0.251758	-0.204004				Nitab4.5_0001662g0020			Nitab4.5_0012800g0010	Nitab4.5_0003751g0010	Nitab4.5_0006718g0030
Nitab4.5_0001663g0020	S	DNA binding protein IPR005516 Remorin, C-terminal region	21.7574	1.64064	0.149119	-0.631616	-0.906719	-0.123533	0.548887				Nitab4.5_0001662g0030			Nitab4.5_0012878g0010	Nitab4.5_0003757g0010	Nitab4.5_0006729g0020
Nitab4.5_0001664g0080	T	AtIII18x5-like protein (Fragment)	7.02434	4.0226	0.0299626	-1.93784	0.240734	1.28918	0.425829				Nitab4.5_0001663g0020			Nitab4.5_0012894g0010	Nitab4.5_0003759g0050	Nitab4.5_0006729g0030
Nitab4.5_0001666g0010	T	Unknown Protein	3.02531	1.7648	0.527933	0.363614	0.618293	0.130733	-1.02069				Nitab4.5_0001664g0080			Nitab4.5_0012895g0010	Nitab4.5_0003768g0020	Nitab4.5_0006769g0040
Nitab4.5_0001668g0080	T	microtubule associated protein Type 5 IPR009768 Myosin II heavy chain-like	5.86097	1.55645	0.538924	1.07211	0.256788	0.438135	0.722859				Nitab4.5_0001666g0010			Nitab4.5_0012929g0010	Nitab4.5_0003774g0010	Nitab4.5_0006778g0010
Nitab4.5_0001668g0150	-	NA	4.05788	-2.12721	-0.742978	-0.253306	-1.84231	-0.768742	-0.352023				Nitab4.5_0001668g0080			Nitab4.5_0012932g0010	Nitab4.5_0003779g0100	Nitab4.5_0006780g0020
Nitab4.5_0001672g0130	S	Cytosolic Fe-S cluster assembly factor NUBP2 homolog IPR019591 ATPase-like, ParA_MinD	2.00263	1.49093	0.951946	0.151154	-1.6449	-1.45483	1.15618				Nitab4.5_0001668g0150			Nitab4.5_0013087g0020	Nitab4.5_0003779g0120	Nitab4.5_0006802g0020
Nitab4.5_0001683g0050	S	Octicosapeptide_Phox_Bem1p domain-containing protein IPR000270 Octicosapeptide_Phox_Bem1p	7.08388	-1.72008	-0.758462	-1.0991	-1.8994	-2.38046	-1.36232				Nitab4.5_0001672g0130			Nitab4.5_0013243g0020	Nitab4.5_0003791g0020	Nitab4.5_0006804g0010
Nitab4.5_0001684g0020	S	Phosphatidylinositol-4-phosphate 5-kinase family protein IPR016034 Phosphatidylinositol-4-phosphate 5-kinase, core, subgroup	0.729891	1.20375	0.0153619	-0.0846414	-1.25697	-0.0839056	0.798087				Nitab4.5_0001683g0050			Nitab4.5_0013316g0010	Nitab4.5_0003816g0100	Nitab4.5_0006812g0010
Nitab4.5_0001684g0040	-	Patatin-like protein 3 IPR002641 Patatin	2.48462	-1.74881	-1.87946	-0.476645	0.517318	-0.161713	-1.31847				Nitab4.5_0001684g0020			Nitab4.5_0013322g0010	Nitab4.5_0003820g0040	Nitab4.5_0006815g0010
Nitab4.5_0001688g0070	T	ClpB chaperone IPR013093 ATPase associated with various cellular activities, AAA-2	143.118	-3.83963	-1.0065	-4.81698	-6.01267	-6.44977	-6.9429				Nitab4.5_0001684g0040			Nitab4.5_0013433g0010	Nitab4.5_0003828g0030	Nitab4.5_0006826g0010
Nitab4.5_0001690g0020	S	tRNA dimethylallyltransferase IPR002627 tRNA isopentenyltransferase	17.0131	-2.5355	-1.01031	-0.847807	-1.1389	-0.878765	-0.742146				Nitab4.5_0001688g0070			Nitab4.5_0013465g0010	Nitab4.5_0003848g0020	Nitab4.5_0006833g0020
Nitab4.5_0001699g0010	S	Alkyl hydroperoxide reductase_Thiol specific antioxidant family protein IPR000866 Alkyl hydroperoxide reductase_ Thiol specific antioxidant_ Mal allergen	0.996496	1.90019	0.971919	1.03424	1.54436	0.724909	0.741863				Nitab4.5_0001690g0020			Nitab4.5_0013698g0010	Nitab4.5_0003858g0070	Nitab4.5_0006843g0010
Nitab4.5_0001699g0020	S	Respiratory burst oxidase-like protein E IPR013121 Ferric reductase, NAD binding	2.0839	1.24265	1.0442	1.16161	0.300964	0.338439	-0.0456691				Nitab4.5_0001699g0010			Nitab4.5_0014188g0010	Nitab4.5_0003884g0060	Nitab4.5_0006852g0070
Nitab4.5_0001699g0070	S	Unknown Protein	6.655	-1.97823	-0.144906	0.29973	1.29442	-4.8884	-1.28426				Nitab4.5_0001699g0020			Nitab4.5_0014729g0010	Nitab4.5_0003885g0020	Nitab4.5_0006870g0010
Nitab4.5_0001701g0030	T	F-box family protein IPR006527 F-box associated	1.94954	-2.85341	-0.283423	0.35307	-0.245927	-1.04575	0.900793				Nitab4.5_0001699g0070			Nitab4.5_0015114g0020	Nitab4.5_0003902g0040	Nitab4.5_0006882g0050
Nitab4.5_0001701g0210	T	5-AMP-activated protein kinase subunit beta-1 IPR006828 5-AMP-activated protein kinase, beta subunit, complex-interacting region	9.22639	1.09783	0.623728	0.396983	0.881138	1.3833	0.177908				Nitab4.5_0001701g0030			Nitab4.5_0015619g0010	Nitab4.5_0003906g0010	Nitab4.5_0006887g0020
Nitab4.5_0001703g0040	T	Macrophage migration inhibitory factor family protein IPR001398 Macrophage migration inhibitory factor	27.5163	-1.81975	-0.489226	-1.62216	-1.25904	0.781215	-0.908114				Nitab4.5_0001701g0210			Nitab4.5_0015894g0010	Nitab4.5_0003906g0030	Nitab4.5_0006905g0010
Nitab4.5_0001706g0010	T	Serine hydroxymethyltransferase IPR001085 Serine hydroxymethyltransferase	7.64522	1.01706	0.981876	0.24071	0.378699	0.730043	0.385304				Nitab4.5_0001703g0040			Nitab4.5_0016068g0010	Nitab4.5_0003906g0050	Nitab4.5_0006924g0010
Nitab4.5_0001707g0050	T	Stress-induced protein sti1-like protein IPR011990 Tetratricopeptide-like helical	43.1191	-2.70801	-0.617024	-1.98745	-2.94778	-3.55585	-3.72317				Nitab4.5_0001706g0010			Nitab4.5_0016172g0010	Nitab4.5_0003919g0010	Nitab4.5_0006928g0020
Nitab4.5_0001709g0010	S	Carbonic anhydrase IPR001765 Carbonic anhydrase	3.75385	-1.60911	1.00845	1.30716	-0.766272	0.37632	0.463065				Nitab4.5_0001707g0050			Nitab4.5_0017196g0010	Nitab4.5_0003930g0030	Nitab4.5_0006928g0030
Nitab4.5_0001709g0030	S	RING finger protein IPR018957 Zinc finger, C3HC4 RING-type	7.34597	1.06946	0.35598	0.114073	-0.230819	-0.00655696	1.08905				Nitab4.5_0001709g0010			Nitab4.5_0018164g0010	Nitab4.5_0003953g0010	Nitab4.5_0006950g0010
Nitab4.5_0001710g0020	S	Nitrate transporter IPR000109 TGF-beta receptor, type I_II extracellular region	2.64438	-1.4826	-0.739915	-0.290633	-0.17179	-1.36972	-0.253841				Nitab4.5_0001709g0030			Nitab4.5_0018289g0010	Nitab4.5_0003967g0020	Nitab4.5_0006988g0020
Nitab4.5_0001711g0010	S	Non-specific lipid-transfer protein IPR000528 Plant lipid transfer protein_Par allergen	0	13.4502	11.3262	10.8131	10.6371	0	10.6656				Nitab4.5_0001710g0020			Nitab4.5_0018301g0010	Nitab4.5_0003969g0060	Nitab4.5_0006994g0090
Nitab4.5_0001711g0040	S	Non-specific lipid-transfer protein IPR013770 Plant lipid transfer protein and hydrophobic protein, helical	63.9849	1.70249	1.66451	-0.0975689	0.702433	0.96916	-2.1349				Nitab4.5_0001711g0010			Nitab4.5_0018389g0010	Nitab4.5_0003981g0030	Nitab4.5_0006996g0030
Nitab4.5_0001711g0050	S	Non-specific lipid-transfer protein IPR013770 Plant lipid transfer protein and hydrophobic protein, helical	0.92498	3.85146	1.2585	0.0826652	1.42895	1.43129	1.09109				Nitab4.5_0001711g0040			Nitab4.5_0018960g0010	Nitab4.5_0003981g0080	Nitab4.5_0006998g0030
Nitab4.5_0001714g0060	-	Senescence-inducible chloroplast stay-green protein 2	5.3627	1.25195	0.965841	-0.0382975	0.503037	0.701048	0.215486				Nitab4.5_0001711g0050			Nitab4.5_0019776g0010	Nitab4.5_0003983g0030	Nitab4.5_0006998g0040
Nitab4.5_0001715g0040	T	Dopamine beta-monooxygenase IPR006593 Cytochrome b561_ferric reductase transmembrane	11.8294	1.2181	0.935903	0.706623	0.850827	0.787301	0.247709				Nitab4.5_0001714g0060			Nitab4.5_0019996g0010	Nitab4.5_0003995g0030	Nitab4.5_0007012g0020
Nitab4.5_0001715g0090	T	Aspartic proteinase nepenthesin I IPR001461 Peptidase A1	6.48894	1.03293	0.963579	1.14186	0.365261	0.865804	-0.0896721				Nitab4.5_0001715g0040			Nitab4.5_0020598g0010	Nitab4.5_0003998g0010	Nitab4.5_0007034g0020
Nitab4.5_0001725g0120	S	Hydrolase alpha_beta fold family protein IPR000073 Alpha_beta hydrolase fold-1	14.6763	-2.29998	-0.851864	0.32606	0.0172407	-0.130459	0.668638				Nitab4.5_0001715g0090			Nitab4.5_0021258g0010	Nitab4.5_0004010g0020	Nitab4.5_0007056g0010
Nitab4.5_0001727g0170	T	Prolyl 4-hydroxylase alpha subunit-like protein IPR006620 Prolyl 4-hydroxylase, alpha subunit	23.5233	-1.37978	-0.252419	-1.09773	-1.52972	-1.62044	-2.01843				Nitab4.5_0001725g0120			Nitab4.5_0022042g0010	Nitab4.5_0004010g0070	Nitab4.5_0007060g0030
Nitab4.5_0001730g0060	-	Cytokinin riboside 5_apos-monophosphate phosphoribohydrolase LOG IPR005269 Conserved hypothetical protein CHP00730	5.1735	-1.93907	-1.76926	-0.636146	-0.496198	-1.89334	-1.18716				Nitab4.5_0001727g0170			Nitab4.5_0022963g0010	Nitab4.5_0004011g0010	Nitab4.5_0007063g0070
Nitab4.5_0001731g0020	T	Ethylene responsive transcription factor 1a IPR001471 Pathogenesis-related transcriptional factor and ERF, DNA-binding	8.45567	-1.50793	-0.783212	-0.123467	-0.154279	0.202248	0.518372				Nitab4.5_0001730g0060			Nitab4.5_0023385g0010	Nitab4.5_0004013g0010	Nitab4.5_0007068g0040
Nitab4.5_0001739g0070	S	RING finger protein 5 IPR018957 Zinc finger, C3HC4 RING-type	44.3326	-1.05596	-0.20151	-1.09717	-1.53154	-1.37828	-1.41105				Nitab4.5_0001731g0020			Nitab4.5_0024309g0010	Nitab4.5_0004013g0020	Nitab4.5_0007099g0040
Nitab4.5_0001744g0070	S	Inward rectifier potassium channel-like protein (Fragment) IPR000595 Cyclic nucleotide-binding	2.81621	1.22057	0.931725	2.07156	0.43396	1.72988	2.3081				Nitab4.5_0001739g0070			Nitab4.5_0026891g0010	Nitab4.5_0004023g0020	Nitab4.5_0007140g0010
Nitab4.5_0001748g0040	T	Receptor-like protein kinase IPR002290 Serine_threonine protein kinase	0.738129	1.67619	-0.174498	-0.744484	-0.69192	0.707869	-2.04417				Nitab4.5_0001744g0070			Nitab4.5_0027320g0010	Nitab4.5_0004030g0030	Nitab4.5_0007174g0020
Nitab4.5_0001748g0050	T	C4-dicarboxylate transporter_malic acid transport family protein IPR004695 C4-dicarboxylate transporter_malic acid transport protein	43.1075	-1.01042	-0.983213	-0.103729	-1.01097	-2.18287	0.307959				Nitab4.5_0001748g0040				Nitab4.5_0004030g0050	Nitab4.5_0007178g0030
Nitab4.5_0001749g0070	T	Unknown Protein	84.7159	2.00629	0.204213	0.784314	0.605343	0.915997	0.663432				Nitab4.5_0001748g0050				Nitab4.5_0004036g0020	Nitab4.5_0007185g0030
Nitab4.5_0001750g0050	S	Nitrate transporter IPR000109 TGF-beta receptor, type I_II extracellular region	2.61181	-1.49304	-2.75657	-2.18397	-2.01845	-3.29891	-5.7602				Nitab4.5_0001749g0070				Nitab4.5_0004045g0030	Nitab4.5_0007189g0040
Nitab4.5_0001752g0010	S	LRR receptor-like serine_threonine-protein kinase, RLP	2.7457	1.54841	1.15575	0.313742	0.872205	0.693356	0.595395				Nitab4.5_0001750g0050				Nitab4.5_0004045g0040	Nitab4.5_0007204g0010
Nitab4.5_0001752g0040	S	Squamosa promoter binding-like protein IPR004333 Transcription factor, SBP-box	0.326499	3.672	2.81931	2.35694	2.25172	1.51036	1.26886				Nitab4.5_0001752g0010				Nitab4.5_0004054g0020	Nitab4.5_0007206g0010
Nitab4.5_0001758g0020	S	Inositol-3-phosphate synthase IPR002587 Myo-inositol-1-phosphate synthase	51.5432	1.65304	1.34636	-0.470878	-1.21894	-0.989595	-0.996304				Nitab4.5_0001752g0040				Nitab4.5_0004059g0030	Nitab4.5_0007221g0030
Nitab4.5_0001759g0070	S	Pectinesterase family protein IPR000070 Pectinesterase, catalytic	5.59042	1.09757	0.081292	0.750233	0.234578	0.365637	-0.541752				Nitab4.5_0001758g0020				Nitab4.5_0004094g0030	Nitab4.5_0007255g0040
Nitab4.5_0001763g0070	T	Transcription factor IPR011598 Helix-loop-helix DNA-binding	8.07678	1.34128	0.761289	-0.123653	-0.0408874	0.937887	0.49336				Nitab4.5_0001759g0070				Nitab4.5_0004095g0050	Nitab4.5_0007255g0050
Nitab4.5_0001764g0020	T	YuxK IPR007263 Putative thiol-disulphide oxidoreductase DCC	3.61038	1.06176	0.39253	-0.0750747	-0.512533	-0.321657	-0.0650383				Nitab4.5_0001763g0070				Nitab4.5_0004106g0010	Nitab4.5_0007274g0010
Nitab4.5_0001764g0070	T	Glyoxalase_bleomycin resistance protein_dioxygenase IPR004360 Glyoxalase_bleomycin resistance protein_dioxygenase	7.88879	1.48019	0.500203	0.110898	-0.750789	0.410294	1.23659				Nitab4.5_0001764g0020				Nitab4.5_0004108g0020	Nitab4.5_0007280g0010
Nitab4.5_0001764g0140	T	Unknown Protein	4.37575	2.40183	0.170867	0.0350503	-0.876267	-0.934361	-0.248968				Nitab4.5_0001764g0070				Nitab4.5_0004118g0110	Nitab4.5_0007295g0010
Nitab4.5_0001769g0160	S	MYB transcription factor IPR015495 Myb transcription factor	1.95239	4.09591	0.896971	-1.96163	-1.88393	0.525701	-0.384165				Nitab4.5_0001764g0140				Nitab4.5_0004123g0030	Nitab4.5_0007295g0030
Nitab4.5_0001772g0040	T	Acyl-CoA-binding domain-containing protein 6 IPR000582 Acyl-CoA-binding protein, ACBP	4.29923	1.02841	0.971785	0.8002	0.93657	-0.173166	-0.634428				Nitab4.5_0001769g0160				Nitab4.5_0004144g0010	Nitab4.5_0007303g0020
Nitab4.5_0001777g0040	S	Myb-like DNA-binding domain SHAQKYF class family protein expressed IPR006447 Myb-like DNA-binding region, SHAQKYF class	1.88338	1.36134	0.809784	0.57877	0.43371	1.18162	-0.0462184				Nitab4.5_0001772g0040				Nitab4.5_0004150g0010	Nitab4.5_0007322g0010
Nitab4.5_0001780g0140	S	Trehalose 6-phosphate phosphatase IPR003337 Trehalose-phosphatase	5.93689	1.05075	0.235705	0.179024	-0.253966	-0.40652	0.18316				Nitab4.5_0001777g0040				Nitab4.5_0004150g0030	Nitab4.5_0007375g0010
Nitab4.5_0001781g0130	T	BZIP transcription factor family protein	12.6664	-2.05126	-1.75718	-0.155151	0.708989	0.144342	-0.78568				Nitab4.5_0001780g0140				Nitab4.5_0004164g0010	Nitab4.5_0007380g0040
Nitab4.5_0001783g0090	S	Germin-like protein 5 IPR014710 RmlC-like jelly roll fold	69.0389	1.35306	0.774315	0.406033	0.453871	0.227334	0.62333				Nitab4.5_0001781g0130				Nitab4.5_0004173g0010	Nitab4.5_0007427g0010
Nitab4.5_0001786g0040	S	MYB transcription factor IPR006447 Myb-like DNA-binding region, SHAQKYF class	11.607	1.39329	0.585624	-0.30364	-0.427441	0.598709	0.218905				Nitab4.5_0001783g0090				Nitab4.5_0004173g0030	Nitab4.5_0007436g0010
Nitab4.5_0001787g0010	S	Fatty acid elongase 3-ketoacyl-CoA synthase IPR012392 Very-long-chain 3-ketoacyl-CoA synthase	35.0293	1.04182	-0.228154	0.29024	-0.395892	-0.230003	0.120419				Nitab4.5_0001786g0040				Nitab4.5_0004194g0100	Nitab4.5_0007466g0010
Nitab4.5_0001789g0110	-	BZIP transcription factor IPR011616 bZIP transcription factor, bZIP-1	0.379912	2.76613	1.83342	1.68256	2.22624	1.65587	0.9396				Nitab4.5_0001787g0010				Nitab4.5_0004200g0090	Nitab4.5_0007468g0020
Nitab4.5_0001791g0030	S	photosystem II polypeptide IPR006814 Photosystem II protein PsbR	15.9275	1.35659	-0.0722236	-1.96445	-0.497884	-1.29395	-1.23843				Nitab4.5_0001789g0110				Nitab4.5_0004201g0030	Nitab4.5_0007473g0030
Nitab4.5_0001794g0080	T	BURP domain-containing protein IPR004873 BURP	27.9112	-1.15059	-0.147517	-0.552963	0.275958	-0.587274	-0.728252				Nitab4.5_0001791g0030				Nitab4.5_0004222g0020	Nitab4.5_0007474g0020
Nitab4.5_0001800g0050	T	Inner membrane protein oxaA IPR001708 Membrane insertion protein, OxaA_YidC	34.4083	-1.11909	-0.836028	-0.532274	-0.595048	-0.875283	-0.744188				Nitab4.5_0001794g0080				Nitab4.5_0004234g0080	Nitab4.5_0007475g0010
Nitab4.5_0001801g0080	T	Xanthoxin dehydrogenase IPR002347 Glucose_ribitol dehydrogenase	11.9729	-2.08367	-0.383213	0.999873	1.50032	-0.84817	1.70028				Nitab4.5_0001800g0050				Nitab4.5_0004234g0120	Nitab4.5_0007494g0040
Nitab4.5_0001803g0050	S	Chlorophyllide a oxygenase IPR013626 Pheophorbide a oxygenase	1.42946	1.56775	0.641471	0.00892348	-0.422541	-1.84978	1.46504				Nitab4.5_0001801g0080				Nitab4.5_0004241g0060	Nitab4.5_0007513g0010
Nitab4.5_0001810g0030	-	Purine permease family protein IPR004853 Protein of unknown function DUF250	0.317517	2.41434	1.93363	0.845926	0.928593	3.28131	5.17935				Nitab4.5_0001803g0050				Nitab4.5_0004246g0040	Nitab4.5_0007564g0010
Nitab4.5_0001810g0050	T	Purine permease family protein IPR004853 Protein of unknown function DUF250	5.62203	-3.36892	-0.141866	0.356389	-0.54828	-0.579004	0.528918				Nitab4.5_0001810g0030				Nitab4.5_0004249g0020	Nitab4.5_0007573g0030
Nitab4.5_0001814g0020	S	MYB transcription factor IPR015495 Myb transcription factor	2.52998	1.37149	0.154379	-1.78824	-1.0245	-0.668889	-0.630838				Nitab4.5_0001810g0050				Nitab4.5_0004259g0030	Nitab4.5_0007598g0030
Nitab4.5_0001816g0200	T	Serine_threonine-protein phosphatase (Fragment) IPR011990 Tetratricopeptide-like helical	24.7095	-1.20401	-0.958332	-0.701594	-0.13479	-0.497583	-1.38443				Nitab4.5_0001814g0020				Nitab4.5_0004269g0060	Nitab4.5_0007628g0040
Nitab4.5_0001817g0010	S	Laccase IPR017761 Laccase	9.54561	2.0367	0.519444	0.899946	0.621983	1.07143	0.764932				Nitab4.5_0001816g0200				Nitab4.5_0004286g0050	Nitab4.5_0007641g0020
Nitab4.5_0001819g0100	S	Xyloglucan endotransglucosylase_hydrolase 9 IPR016455 Xyloglucan endotransglucosylase_hydrolase	53.4667	-1.2937	-1.16715	-0.485533	0.0096447	-0.479228	-0.839802				Nitab4.5_0001817g0010				Nitab4.5_0004304g0040	Nitab4.5_0007650g0040
Nitab4.5_0001820g0070	T	Serine carboxypeptidase K10B2.2 IPR001563 Peptidase S10, serine carboxypeptidase	4.56387	-2.25895	-0.324326	0.330409	-1.85279	-1.0264	-1.1752				Nitab4.5_0001819g0100				Nitab4.5_0004330g0020	Nitab4.5_0007661g0020
Nitab4.5_0001840g0060	T	Purple acid phosphatase IPR015914 Purple acid phosphatase, N-terminal	17.0052	-2.29599	-1.5729	-0.592001	0.612699	-0.993139	-1.28401				Nitab4.5_0001820g0070				Nitab4.5_0004334g0030	Nitab4.5_0007671g0030
Nitab4.5_0001842g0060	T	Long-chain-fatty-acid--CoA ligase IPR000873 AMP-dependent synthetase and ligase	11.1528	1.53628	0.716116	0.495243	-0.25243	-0.41093	0.821695				Nitab4.5_0001840g0060				Nitab4.5_0004334g0070	Nitab4.5_0007698g0020
Nitab4.5_0001849g0020	S	Polygalacturonase 1 IPR000743 Glycoside hydrolase, family 28	6.61045	1.97402	0.368468	0.980575	0.597185	1.10602	-0.652661				Nitab4.5_0001842g0060				Nitab4.5_0004338g0050	Nitab4.5_0007722g0010
Nitab4.5_0001850g0040	S	Ring H2 finger protein IPR018957 Zinc finger, C3HC4 RING-type	5.39914	-1.37737	-0.846973	0.44091	0.910085	0.341586	-0.243721				Nitab4.5_0001849g0020				Nitab4.5_0004348g0050	Nitab4.5_0007732g0060
Nitab4.5_0001855g0040	S	Legumin 11S-globulin IPR014710 RmlC-like jelly roll fold	0.185526	3.72477	1.96187	-0.510273	0.844875	0.763678	1.58393				Nitab4.5_0001850g0040				Nitab4.5_0004355g0040	Nitab4.5_0007740g0010
Nitab4.5_0001855g0070	S	Legumin 11S-globulin IPR014710 RmlC-like jelly roll fold	1.88889	2.47654	1.17207	1.29176	0.708535	0.943878	0.163923				Nitab4.5_0001855g0040				Nitab4.5_0004359g0040	Nitab4.5_0007762g0010
Nitab4.5_0001856g0070	T	Fatty acid elongase 3-ketoacyl-CoA synthase IPR012392 Very-long-chain 3-ketoacyl-CoA synthase	18.4464	1.59225	0.119507	0.489926	-0.0431417	0.395292	0.759472				Nitab4.5_0001855g0070				Nitab4.5_0004398g0030	Nitab4.5_0007792g0010
Nitab4.5_0001857g0030	S	cytochrome P450	11.0291	-1.16923	-0.872484	-0.459656	-0.570263	-0.484292	0.0390851				Nitab4.5_0001856g0070				Nitab4.5_0004411g0050	Nitab4.5_0007793g0050
Nitab4.5_0001860g0140	T	Sucrose cleavage protein-like IPR009737 Sucraseferredoxin-like	6.81446	1.45319	1.2541	0.3957	0.374178	0.956842	0.550044				Nitab4.5_0001857g0030				Nitab4.5_0004426g0030	Nitab4.5_0007812g0060
Nitab4.5_0001861g0020	T	Transferase family protein IPR003480 Transferase	18.0582	-1.20315	-0.890738	-0.652257	-0.640159	-1.12165	-0.776578				Nitab4.5_0001860g0140				Nitab4.5_0004441g0010	Nitab4.5_0007815g0010
Nitab4.5_0001861g0120	T	Cytokinin oxidase_dehydrogenase IPR015345 Cytokinin dehydrogenase 1, FAD and cytokinin binding	17.0812	-1.27396	-1.33373	-0.727895	-0.314466	-0.911639	-0.947115				Nitab4.5_0001861g0020				Nitab4.5_0004465g0010	Nitab4.5_0007838g0050
Nitab4.5_0001864g0070	S	Receptor like kinase, RLK	1.37996	1.0496	0.942364	-0.440494	-0.0559233	-0.0359151	-0.623913				Nitab4.5_0001861g0120				Nitab4.5_0004469g0040	Nitab4.5_0007860g0010
Nitab4.5_0001871g0030	-	GH3 family protein IPR004993 GH3 auxin-responsive promoter	8.66257	-1.39502	-0.85956	-0.0887336	-0.901856	-2.13949	0.871503				Nitab4.5_0001864g0070				Nitab4.5_0004470g0070	Nitab4.5_0007869g0040
Nitab4.5_0001876g0060	S	Receptor like kinase, RLK	11.2295	1.29544	-0.0860504	0.594206	0.529138	0.868867	0.694974				Nitab4.5_0001871g0030				Nitab4.5_0004472g0010	Nitab4.5_0007879g0050
Nitab4.5_0001879g0160	T	Lipase-like protein	2.41281	1.47819	0.143841	0.523465	0.444755	0.554497	0.13712				Nitab4.5_0001876g0060				Nitab4.5_0004474g0020	Nitab4.5_0007906g0020
Nitab4.5_0001884g0050	T	Glucose-6-phosphate_phosphate translocator 2 IPR004696 Tpt phosphate_phosphoenolpyruvate translocator	2.2514	3.6098	2.89176	2.73142	2.56488	2.00432	2.81804				Nitab4.5_0001879g0160				Nitab4.5_0004476g0030	Nitab4.5_0007918g0030
Nitab4.5_0001884g0060	-	Glucose-6-phosphate_phosphate translocator 2 IPR004696 Tpt phosphate_phosphoenolpyruvate translocator	1.28979	3.04672	2.18281	1.99612	2.04569	0.904802	2.09989				Nitab4.5_0001884g0050				Nitab4.5_0004478g0050	Nitab4.5_0007927g0010
Nitab4.5_0001889g0160	-	Phosphatidylinositol-specific phospholipase c IPR017946 PLC-like phosphodiesterase, TIM beta_alpha-barrel domain	8.63438	-1.51928	-1.32324	0.377782	0.24773	-0.860137	0.63397				Nitab4.5_0001884g0060				Nitab4.5_0004506g0120	Nitab4.5_0007945g0010
Nitab4.5_0001891g0130	T	Phosphatidylinositol-specific phospholipase c IPR017946 PLC-like phosphodiesterase, TIM beta_alpha-barrel domain	22.7092	1.06338	0.276789	-0.0997996	-0.530005	-0.0882589	0.422351				Nitab4.5_0001889g0160				Nitab4.5_0004516g0020	Nitab4.5_0007958g0020
Nitab4.5_0001896g0070	T	Purine permease family protein IPR004853 Protein of unknown function DUF250	86.9348	-2.78525	-1.81803	-0.641831	-0.0866273	-0.853631	0.19378				Nitab4.5_0001891g0130				Nitab4.5_0004522g0020	Nitab4.5_0007970g0020
Nitab4.5_0001897g0030	S	Transcription Factor IPR001092 Basic helix-loop-helix dimerisation region bHLH	11.1401	-2.05397	-0.633087	0.802322	0.112603	-0.847212	-0.144393				Nitab4.5_0001896g0070				Nitab4.5_0004528g0020	Nitab4.5_0007975g0030
Nitab4.5_0001898g0080	T	Multidrug resistance protein ABC transporter family IPR001140 ABC transporter, transmembrane region	4.44427	-1.85746	-0.855917	-0.545403	-1.12613	-1.17071	-0.660304				Nitab4.5_0001897g0030				Nitab4.5_0004530g0090	Nitab4.5_0007985g0010
Nitab4.5_0001899g0070	S	Gibberellin receptor GID1L2 IPR013094 Alpha_beta hydrolase fold-3	13.2359	1.52104	0.802154	0.87546	0.666042	0.697909	0.45051				Nitab4.5_0001898g0080				Nitab4.5_0004556g0030	Nitab4.5_0007985g0040
Nitab4.5_0001903g0020	S	Glucose transporter 8 IPR003663 Sugar_inositol transporter	18.4167	-1.19676	-1.01573	-0.636732	-0.307183	-0.517762	0.384551				Nitab4.5_0001899g0070				Nitab4.5_0004562g0020	Nitab4.5_0007992g0040
Nitab4.5_0001912g0020	S	Glyoxalase IPR004360 Glyoxalase_bleomycin resistance protein_dioxygenase	19.4047	1.14799	1.44189	1.13141	1.42171	1.79645	0.216791				Nitab4.5_0001903g0020				Nitab4.5_0004581g0020	Nitab4.5_0007994g0010
Nitab4.5_0001913g0040	T	Genomic DNA chromosome 5 P1 clone MBG8	5.22125	-1.4956	-1.60299	-0.574422	-0.459332	-1.47608	-1.17496				Nitab4.5_0001912g0020				Nitab4.5_0004605g0110	Nitab4.5_0008000g0020
Nitab4.5_0001922g0060	T	Peroxiredoxin ahpC_TSA family IPR013740 Redoxin	5.85046	1.19724	0.710454	0.75642	0.951819	1.05705	0.958416				Nitab4.5_0001913g0040				Nitab4.5_0004614g0010	Nitab4.5_0008015g0010
Nitab4.5_0001922g0090	T	Unknown Protein	32.508	-2.88632	-1.05075	-5.30227	-4.69157	-3.82877	-5.65905				Nitab4.5_0001922g0060				Nitab4.5_0004620g0030	Nitab4.5_0008019g0010
Nitab4.5_0001924g0060	S	9-cis-epoxycarotenoid dioxygenase	7.7087	2.28538	0.0116735	-0.079804	-0.734908	0.44259	0.857179				Nitab4.5_0001922g0090				Nitab4.5_0004621g0030	Nitab4.5_0008115g0010
Nitab4.5_0001925g0200	T	5-amp-activated protein kinase beta subunit IPR006828 5-AMP-activated protein kinase, beta subunit, complex-interacting region	11.3799	-1.21891	-0.727275	-0.511783	-0.968072	0.300986	-0.716603				Nitab4.5_0001924g0060				Nitab4.5_0004625g0030	Nitab4.5_0008126g0020
Nitab4.5_0001925g0250	T	Serine-glyoxylate aminotransferase IPR000192 Aminotransferase, class V_Cysteine desulfurase	2.00896	-1.85215	-3.11975	-2.61008	-3.70293	0.206603	-1.65555				Nitab4.5_0001925g0200				Nitab4.5_0004629g0030	Nitab4.5_0008127g0020
Nitab4.5_0001931g0030	T	ABC transporter G family member 37 IPR013525 ABC-2 type transporter	1.75517	-1.18458	-0.861508	0.590644	0.53266	-0.983327	0.0311251				Nitab4.5_0001925g0250				Nitab4.5_0004643g0020	Nitab4.5_0008136g0010
Nitab4.5_0001931g0140	T	Peroxidase 1 IPR002016 Haem peroxidase, plant_fungal_bacterial	0.810296	1.81989	0.512816	1.16451	0.618663	0.76006	2.73602				Nitab4.5_0001931g0030				Nitab4.5_0004644g0020	Nitab4.5_0008145g0020
Nitab4.5_0001933g0010	-	Myb family transcription factor-like IPR006447 Myb-like DNA-binding region, SHAQKYF class	7.99897	-1.23964	-0.902985	-0.933955	-0.59617	-1.07189	-1.34446				Nitab4.5_0001931g0140				Nitab4.5_0004644g0030	Nitab4.5_0008213g0070
Nitab4.5_0001935g0040	S	Inositol 1 4 5-trisphosphate 5-phosphatase-like protein IPR000300 Inositol polyphosphate related phosphatase	4.68737	-4.64085	-1.53536	0.973353	0.396454	-1.05437	0.426963				Nitab4.5_0001933g0010				Nitab4.5_0004644g0070	Nitab4.5_0008213g0080
Nitab4.5_0001936g0040	T	Monooxygenase FAD-binding protein IPR003042 Aromatic-ring hydroxylase-like	22.595	1.1114	0.591346	-0.336613	-0.940004	-0.738295	-0.896544				Nitab4.5_0001935g0040				Nitab4.5_0004645g0010	Nitab4.5_0008216g0020
Nitab4.5_0001936g0070	T	Predicted mechanosensitive ion channel IPR016688 Membrane protein, At2g17000, predicted	3.92111	1.47798	0.505199	0.498399	0.474016	0.573436	0.65983				Nitab4.5_0001936g0040				Nitab4.5_0004646g0070	Nitab4.5_0008239g0010
Nitab4.5_0001949g0070	S	GID1-like gibberellin receptor IPR013094 Alpha_beta hydrolase fold-3	9.50483	1.03073	-0.188658	-0.430596	-0.540484	0.118084	0.412019				Nitab4.5_0001936g0070				Nitab4.5_0004657g0030	Nitab4.5_0008255g0010
Nitab4.5_0001955g0030	-	Sulfotransferase 5a IPR000863 Sulfotransferase	0	12.4711	10.8456	11.1809	9.59127	12.5485	11.8543				Nitab4.5_0001949g0070				Nitab4.5_0004658g0040	Nitab4.5_0008269g0020
Nitab4.5_0001955g0110	T	Chaperone protein dnaJ 2 IPR003095 Heat shock protein DnaJ	44.4939	-4.17241	-1.60774	-6.37278	-5.67398	-8.02524	-8.09761				Nitab4.5_0001955g0030				Nitab4.5_0004665g0010	Nitab4.5_0008279g0060
Nitab4.5_0001960g0030	S	Catalytic_ hydrolase IPR000639 Epoxide hydrolase-like	89.9579	1.63574	0.69258	0.54108	0.329308	0.428769	0.840365				Nitab4.5_0001955g0110				Nitab4.5_0004682g0010	Nitab4.5_0008297g0010
Nitab4.5_0001961g0010	T	Acetyl-CoA carboxylase biotin carboxyl carrier protein IPR001249 Acetyl-CoA biotin carboxyl carrier	4.18456	1.22108	-0.0456013	0.507276	0.545976	0.651679	0.646698				Nitab4.5_0001960g0030				Nitab4.5_0004682g0020	Nitab4.5_0008336g0010
Nitab4.5_0001970g0020	-	Calcium_proton exchanger IPR004713 Calcium_proton exchanger	5.93754	1.26024	1.69904	1.4648	1.49331	1.57249	0.136608				Nitab4.5_0001961g0010				Nitab4.5_0004686g0040	Nitab4.5_0008353g0010
Nitab4.5_0001979g0030	T	UDP-glucuronosyltransferase IPR002213 UDP-glucuronosyl_UDP-glucosyltransferase	70.8489	-1.12205	-1.37617	-0.294723	-0.547156	-0.494026	0.533078				Nitab4.5_0001970g0020				Nitab4.5_0004709g0010	Nitab4.5_0008421g0020
Nitab4.5_0001982g0010	T	Tomato CONSTANS-like 1	1.39116	2.83023	1.30497	0.4135	-0.0924849	-1.33515	1.46684				Nitab4.5_0001979g0030				Nitab4.5_0004711g0030	Nitab4.5_0008471g0060
Nitab4.5_0001982g0050	T	S-adenosylmethionine decarboxylase proenzyme IPR001985 S-adenosylmethionine decarboxylase	75.4654	2.0787	1.60962	0.420877	-0.296395	-0.20616	0.653723				Nitab4.5_0001982g0010				Nitab4.5_0004716g0020	Nitab4.5_0008485g0020
Nitab4.5_0001982g0120	T	Proline dehydrogenase IPR015659 Proline oxidase	18.8771	-1.06172	-0.0629657	0.5177	-1.17946	-1.67557	-0.812523				Nitab4.5_0001982g0050				Nitab4.5_0004719g0010	Nitab4.5_0008490g0020
Nitab4.5_0001984g0010	T	N(4)-(Beta-N-acetylglucosaminyl)-L-asparaginase IPR000246 Peptidase T2, asparaginase 2	42.7983	-1.40832	-0.000117987	-0.395532	-0.950713	0.00336866	-0.669497				Nitab4.5_0001982g0120				Nitab4.5_0004728g0030	Nitab4.5_0008522g0060
Nitab4.5_0001984g0020	-	Unknown Protein	4.67503	2.85282	2.06018	-1.17082	-0.39967	0.804681	-0.153463				Nitab4.5_0001984g0010				Nitab4.5_0004730g0030	Nitab4.5_0008523g0030
Nitab4.5_0001984g0100	-	Receptor protein kinase-like IPR002290 Serine_threonine protein kinase	2.24097	-1.74986	-0.72833	-0.118967	-0.158051	-1.42227	0.558382				Nitab4.5_0001984g0020				Nitab4.5_0004748g0020	Nitab4.5_0008525g0020
Nitab4.5_0001991g0040	S	Acid phosphatase IPR010028 Acid phosphatase, plant	91.4444	-1.5319	-0.175468	0.16285	0.386945	1.63832	0.653299				Nitab4.5_0001984g0100				Nitab4.5_0004756g0060	Nitab4.5_0008526g0010
Nitab4.5_0001993g0060	S	Auxin-responsive family protein IPR003676 Auxin responsive SAUR protein	10.6957	1.26189	0.795608	0.65211	0.0374292	0.823406	1.35407				Nitab4.5_0001991g0040				Nitab4.5_0004764g0010	Nitab4.5_0008533g0020
Nitab4.5_0001996g0080	T	Chlorophyllide a oxygenase IPR013626 Pheophorbide a oxygenase	1.03131	1.67604	0.43932	0.156574	-0.922911	-2.51887	1.35873				Nitab4.5_0001993g0060				Nitab4.5_0004771g0030	Nitab4.5_0008573g0060
Nitab4.5_0001998g0010	S	Glutathione S-transferase IPR017933 Glutathione S-transferase_chloride channel, C-terminal	40.6538	-1.48659	-1.48249	-0.104394	0.168007	-0.122393	-0.459597				Nitab4.5_0001996g0080				Nitab4.5_0004773g0010	Nitab4.5_0008580g0020
Nitab4.5_0002002g0110	T	self-pruning	27.1116	-3.46029	-1.53256	-1.41478	-0.563995	-2.02623	-0.819243				Nitab4.5_0001998g0010				Nitab4.5_0004787g0010	Nitab4.5_0008628g0020
Nitab4.5_0002003g0010	S	Expressed protein (Fragment) IPR006514 Protein of unknown function DUF579, plant	23.9009	1.01327	0.541465	0.520612	0.592878	0.362736	0.236112				Nitab4.5_0002002g0110				Nitab4.5_0004788g0010	Nitab4.5_0008637g0020
Nitab4.5_0002003g0070	S	LOB domain protein 38 IPR004883 Lateral organ boundaries, LOB	26.8691	-1.11348	-0.821346	-0.0638146	-0.15754	0.233199	-0.269121				Nitab4.5_0002003g0010				Nitab4.5_0004807g0040	Nitab4.5_0008730g0050
Nitab4.5_0002009g0020	S	Peroxidase 1 IPR002016 Haem peroxidase, plant_fungal_bacterial	3.5275	-1.53876	1.03262	2.02731	0.203433	0.290565	0.131346				Nitab4.5_0002003g0070				Nitab4.5_0004814g0010	Nitab4.5_0008779g0020
Nitab4.5_0002009g0030	S	Aminotransferase like protein IPR005814 Aminotransferase class-III	9.62405	1.63313	0.864238	-0.524868	-0.81612	-0.995391	-0.280294				Nitab4.5_0002009g0020				Nitab4.5_0004821g0030	Nitab4.5_0008905g0050
Nitab4.5_0002016g0120	T	Zeaxanthin epoxidase, chloroplastic	11.4794	1.06676	0.297629	-0.150707	-0.624525	-1.09986	0.223026				Nitab4.5_0002009g0030				Nitab4.5_0004836g0030	Nitab4.5_0008928g0010
Nitab4.5_0002020g0050	-	BZIP transcription factor	20.0505	-17.6133	-2.34554	-17.6133	-8.59086	-7.57778	-17.6133				Nitab4.5_0002016g0120				Nitab4.5_0004838g0020	Nitab4.5_0008961g0010
Nitab4.5_0002033g0020	S	PAPA-1-like conserved region family protein expressed IPR006880 PAPA-1-like conserved region	1.67199	1.09698	0.257856	0.224286	0.293101	0.264397	0.341657				Nitab4.5_0002020g0050				Nitab4.5_0004854g0020	Nitab4.5_0008962g0050
Nitab4.5_0002038g0020	S	Hydrolase alpha_beta fold family protein expressed IPR000073 Alpha_beta hydrolase fold-1	3.69617	-2.43001	-2.2184	0.242503	-0.354049	-0.00793404	0.914516				Nitab4.5_0002033g0020				Nitab4.5_0004859g0050	Nitab4.5_0008963g0030
Nitab4.5_0002040g0080	T	Nucleobase ascorbate transporter IPR006043 Xanthine_uracil_vitamin C permease	4.36144	2.10243	0.342776	0.590965	0.540379	1.18622	0.955331				Nitab4.5_0002038g0020				Nitab4.5_0004860g0010	Nitab4.5_0008982g0050
Nitab4.5_0002042g0060	T	Adenine phosphoribosyltransferase-like IPR005764 Adenine phosphoribosyl transferase	9.32611	-1.5752	-1.07179	-0.621569	-0.685413	0.00492807	-0.933081				Nitab4.5_0002040g0080				Nitab4.5_0004861g0040	Nitab4.5_0009078g0020
Nitab4.5_0002042g0070	T	AT4G32190-like protein (Fragment)	2.43777	1.74705	1.12409	0.219057	-0.910285	-1.23158	0.678595				Nitab4.5_0002042g0060				Nitab4.5_0004868g0030	Nitab4.5_0009182g0010
Nitab4.5_0002043g0050	-	NA	14.372	1.30012	0.734962	-0.297018	0.0858491	-0.170023	0.295888				Nitab4.5_0002042g0070				Nitab4.5_0004874g0010	Nitab4.5_0009190g0010
Nitab4.5_0002044g0020	S	ATP-binding cassette protein IPR003439 ABC transporter-like	8.05316	1.10924	0.197323	0.0135493	-0.0598214	0.255047	0.130684				Nitab4.5_0002043g0050				Nitab4.5_0004889g0010	Nitab4.5_0009197g0020
Nitab4.5_0002046g0020	S	Protein TIFY 6B IPR010399 Tify	10.9758	1.17343	0.917554	0.391171	0.162474	0.84487	0.929972				Nitab4.5_0002044g0020				Nitab4.5_0004905g0020	Nitab4.5_0009202g0010
Nitab4.5_0002046g0110	-	Unknown Protein	18.6196	2.10355	0.133516	-0.434828	-0.260076	0.467076	0.230119				Nitab4.5_0002046g0020				Nitab4.5_0004905g0080	Nitab4.5_0009248g0010
Nitab4.5_0002050g0020	-	Unknown Protein	8.78693	-2.58195	-1.03131	-1.08495	-0.556373	-1.75748	-1.48362				Nitab4.5_0002046g0110				Nitab4.5_0004910g0020	Nitab4.5_0009276g0020
Nitab4.5_0002053g0030	T	Fatty acid elongase 3-ketoacyl-CoA synthase IPR012392 Very-long-chain 3-ketoacyl-CoA synthase	7.41058	1.77172	0.323703	0.659261	0.563474	1.03124	0.779764				Nitab4.5_0002050g0020				Nitab4.5_0004920g0030	Nitab4.5_0009284g0020
Nitab4.5_0002054g0010	S	Hydroxycinnamoyl CoA shikimate_quinate hydroxycinnamoyltransferase-like protein (Fragment) IPR003480 Transferase	17.9933	1.83152	-0.0149582	0.348285	0.0826791	0.660871	0.856214				Nitab4.5_0002053g0030				Nitab4.5_0004933g0020	Nitab4.5_0009330g0010
Nitab4.5_0002064g0040	T	MtN21 nodulin protein-like IPR000620 Protein of unknown function DUF6, transmembrane	10.26	-1.33932	-0.470989	-0.528297	-1.31235	-1.80073	-2.49962				Nitab4.5_0002054g0010				Nitab4.5_0004941g0040	Nitab4.5_0009332g0010
Nitab4.5_0002073g0040	-	Predicted inner membrane protein IPR005226 Conserved hypothetical protein CHP00245	4.38437	-2.20137	-1.38752	-0.547076	-1.76594	-1.00618	-0.545642				Nitab4.5_0002064g0040				Nitab4.5_0004957g0010	Nitab4.5_0009392g0010
Nitab4.5_0002076g0100	T	Os06g0207500 protein (Fragment) IPR004253 Protein of unknown function DUF231, plant	3.82095	-2.1281	-0.463611	-0.272566	-0.402439	-1.30514	-0.198633				Nitab4.5_0002073g0040				Nitab4.5_0004969g0070	Nitab4.5_0009399g0020
Nitab4.5_0002079g0020	S	Cleavage and polyadenylation specificity factor subunit 5 IPR016706 Cleavage and polyadenylation specificity factor, 25 kDa subunit	5.26142	2.13212	0.696822	-0.649992	0.0391023	-0.117201	-0.11388				Nitab4.5_0002076g0100				Nitab4.5_0004969g0100	Nitab4.5_0009420g0030
Nitab4.5_0002081g0010	-	Patatin IPR002641 Patatin	4.97007	-1.3679	0.513711	0.195319	0.80104	2.59941	-1.1324				Nitab4.5_0002079g0020				Nitab4.5_0004983g0040	Nitab4.5_0009440g0040
Nitab4.5_0002088g0040	S	Genomic DNA chromosome 5 P1 clone MRH10 IPR009291 Protein of unknown function DUF946, plant	18.6482	-1.36284	-1.27191	-0.171504	0.465593	0.072044	-0.432688				Nitab4.5_0002081g0010				Nitab4.5_0004987g0030	Nitab4.5_0009443g0010
Nitab4.5_0002090g0040	-	CER1 IPR006694 Fatty acid hydroxylase	10.2884	2.3165	0.105043	0.647344	0.354081	0.723993	0.414067				Nitab4.5_0002088g0040				Nitab4.5_0004989g0030	Nitab4.5_0009454g0010
Nitab4.5_0002091g0010	S	CBL-interacting protein kinase 16 IPR002290 Serine_threonine protein kinase	1.83851	1.23747	0.124347	0.0512413	-1.15803	0.314245	0.0531305				Nitab4.5_0002090g0040				Nitab4.5_0005011g0020	Nitab4.5_0009463g0010
Nitab4.5_0002093g0020	T	Oxidoreductase 2OG-Fe oxygenase family protein IPR005123 Oxoglutarate and iron-dependent oxygenase	1.25555	1.39039	1.47998	0.417234	-0.261682	2.23894	2.23485				Nitab4.5_0002091g0010				Nitab4.5_0005015g0020	Nitab4.5_0009483g0010
Nitab4.5_0002093g0090	T	GID1-like gibberellin receptor IPR013094 Alpha_beta hydrolase fold-3	10.6179	2.12793	0.343325	-0.185156	-0.110001	0.625292	0.910309				Nitab4.5_0002093g0020				Nitab4.5_0005018g0030	Nitab4.5_0009483g0020
Nitab4.5_0002100g0040	T	1-phosphatidylinositol-4 5-bisphosphate phosphodiesterase IPR017946 PLC-like phosphodiesterase, TIM beta_alpha-barrel domain	10.2026	1.18264	0.772819	0.148864	0.0762069	0.17498	-0.189504				Nitab4.5_0002093g0090				Nitab4.5_0005030g0010	Nitab4.5_0009493g0010
Nitab4.5_0002101g0060	S	Betaine aldehyde dehydrogenase IPR015590 Aldehyde dehydrogenase	4.17581	1.47698	0.450034	0.825492	0.0702893	0.61544	0.479554				Nitab4.5_0002100g0040				Nitab4.5_0005042g0010	Nitab4.5_0009512g0040
Nitab4.5_0002103g0020	T	Early-responsive to dehydration protein-like IPR003864 Protein of unknown function DUF221	1.02904	1.34243	1.05432	0.675873	-0.322672	0.698422	1.0773				Nitab4.5_0002101g0060				Nitab4.5_0005045g0010	Nitab4.5_0009523g0010
Nitab4.5_0002103g0110	-	Pyrimidine 5_apos-nucleotidase IPR010237 Pyrimidine 5-nucleotidase	89.4623	-1.1606	-0.596315	-0.639479	-0.608081	-1.39182	-0.573315				Nitab4.5_0002103g0020				Nitab4.5_0005049g0020	Nitab4.5_0009582g0020
Nitab4.5_0002109g0010	S	Non-specific lipid-transfer protein IPR003612 Plant lipid transfer protein_seed storage_trypsin-alpha amylase inhibitor	16.8293	1.72048	-0.0881317	0.297708	0.410827	0.889428	0.724937				Nitab4.5_0002103g0110				Nitab4.5_0005059g0030	Nitab4.5_0009598g0020
Nitab4.5_0002109g0020	S	Non-specific lipid-transfer protein IPR013770 Plant lipid transfer protein and hydrophobic protein, helical	40.212	1.35874	0.153771	0.571105	0.172488	0.895805	-0.157805				Nitab4.5_0002109g0010				Nitab4.5_0005059g0050	Nitab4.5_0009648g0020
Nitab4.5_0002113g0180	T	Multiprotein bridging factor 1 IPR013729 Multiprotein bridging factor 1, N-terminal	145.017	-3.64531	-0.963801	-3.84744	-5.36126	-6.27161	-6.56213				Nitab4.5_0002109g0020				Nitab4.5_0005079g0040	Nitab4.5_0009705g0010
Nitab4.5_0002114g0020	-	GDSL esterase_lipase At5g45960 IPR001087 Lipase, GDSL	3.70901	2.28587	0.134331	0.688713	0.818652	1.26708	1.02153				Nitab4.5_0002113g0180				Nitab4.5_0005096g0020	Nitab4.5_0009769g0010
Nitab4.5_0002115g0020	S	(SAMS_S) S-adenosylmethionine synthase	30.4682	1.24505	1.02398	0.890197	0.278702	0.550495	0.395706				Nitab4.5_0002114g0020				Nitab4.5_0005100g0040	Nitab4.5_0009778g0010
Nitab4.5_0002124g0010	T	U-box domain-containing protein IPR011989 Armadillo-like helical	1.12571	3.28538	0.74982	-1.13635	-2.23468	0.523152	1.03488				Nitab4.5_0002115g0020				Nitab4.5_0005101g0010	Nitab4.5_0009788g0040
Nitab4.5_0002132g0070	S	Cytochrome P450	5.49991	1.6175	-0.257671	0.225443	0.0236132	0.619767	0.83221				Nitab4.5_0002124g0010				Nitab4.5_0005119g0010	Nitab4.5_0009819g0010
Nitab4.5_0002137g0130	T	Transmembrane protein 97 IPR016964 Transmembrane protein 97, predicted	20.1456	1.05199	0.599387	0.839436	0.886	1.29615	0.832334				Nitab4.5_0002132g0070				Nitab4.5_0005120g0100	Nitab4.5_0009827g0030
Nitab4.5_0002137g0140	T	Glucose-6-phosphate_phosphate translocator 2 IPR004696 Tpt phosphate_phosphoenolpyruvate translocator	2.20012	5.58211	4.95942	4.66059	4.14552	4.27567	4.50716				Nitab4.5_0002137g0130				Nitab4.5_0005133g0020	Nitab4.5_0009895g0020
Nitab4.5_0002145g0030	T	Cation_H(+) antiporter 18 IPR006153 Cation_H+ exchanger	4.33801	-2.27899	-0.219224	1.4913	-0.721647	-0.736848	0.842948				Nitab4.5_0002137g0140				Nitab4.5_0005133g0050	Nitab4.5_0009952g0020
Nitab4.5_0002150g0010	T	Invertase inhibitor IPR006501 Pectinesterase inhibitor	810.917	-1.49398	-1.46565	-0.254986	0.310416	-0.744386	-0.076894				Nitab4.5_0002145g0030				Nitab4.5_0005144g0010	Nitab4.5_0009967g0020
Nitab4.5_0002156g0050	S	Purple acid phosphatase IPR015914 Purple acid phosphatase, N-terminal	15.9714	-3.40033	-2.23626	-0.91571	-0.025568	-1.78449	-2.42423				Nitab4.5_0002150g0010				Nitab4.5_0005159g0040	Nitab4.5_0009972g0030
Nitab4.5_0002157g0030	S	Serine-threonine protein kinase IPR015740 Plant protein serine_threonine kinase-like	49.92	-1.13357	-1.16348	-0.0979468	0.687115	0.525634	-0.329229				Nitab4.5_0002156g0050				Nitab4.5_0005164g0030	Nitab4.5_0009973g0020
Nitab4.5_0002157g0130	T	Peroxidase IPR002016 Haem peroxidase, plant_fungal_bacterial	39.2781	-1.24495	-0.126743	-0.0729867	-1.61523	-3.76844	-0.176283				Nitab4.5_0002157g0030				Nitab4.5_0005167g0100	Nitab4.5_0010008g0010
Nitab4.5_0002158g0090	T	Anther-specific protein TA-29	1.83487	1.82479	0.388642	-0.0282271	-0.385851	-0.944868	0.150463				Nitab4.5_0002157g0130				Nitab4.5_0005189g0010	Nitab4.5_0010037g0020
Nitab4.5_0002158g0130	T	RING finger protein 5 IPR018957 Zinc finger, C3HC4 RING-type	31.4683	1.34776	1.13754	0.0130194	-0.202293	0.43437	0.468573				Nitab4.5_0002158g0090				Nitab4.5_0005191g0060	Nitab4.5_0010090g0010
Nitab4.5_0002161g0050	-	1-AMINOCYCLOPROPANE-1-CARBOXYLATE OXIDASE-like protein IPR005123 Oxoglutarate and iron-dependent oxygenase	3.082	1.1099	0.517073	0.0608887	-0.434752	0.585051	0.849156				Nitab4.5_0002158g0130				Nitab4.5_0005193g0020	Nitab4.5_0010091g0010
Nitab4.5_0002162g0230	-	Calcium ion binding protein IPR011992 EF-Hand type	23.6898	-1.62848	0.0819603	0.158463	-1.27568	-0.127754	0.0233795				Nitab4.5_0002161g0050				Nitab4.5_0005206g0010	Nitab4.5_0010112g0020
Nitab4.5_0002163g0070	S	MYB transcription factor IPR015495 Myb transcription factor	2.61636	3.36587	0.581088	-2.41361	1.29069	1.54972	0.0442741				Nitab4.5_0002162g0230				Nitab4.5_0005222g0010	Nitab4.5_0010125g0040
Nitab4.5_0002167g0030	S	Homology to unknown gene (Fragment) IPR008479 Protein of unknown function DUF760	21.8868	-1.57349	-1.07701	-0.0844498	0.577718	-0.309286	-0.30483				Nitab4.5_0002163g0070				Nitab4.5_0005225g0030	Nitab4.5_0010144g0060
Nitab4.5_0002167g0150	S	Early tobacco anther 1	4.7127	1.99788	0.1415	0.802653	0.965171	0.976046	0.628452				Nitab4.5_0002167g0030				Nitab4.5_0005226g0010	Nitab4.5_0010145g0010
Nitab4.5_0002168g0010	T	Organ-specific protein S2	248.607	-1.03949	-0.133125	0.541156	1.43875	1.87157	0.0530997				Nitab4.5_0002167g0150				Nitab4.5_0005235g0040	Nitab4.5_0010151g0030
Nitab4.5_0002172g0020	-	Glycerophosphodiester phosphodiesterase gde1 IPR004129 Glycerophosphoryl diester phosphodiesterase	89.8579	-2.20397	-0.714885	0.0597727	-0.120529	-2.09926	-0.658385				Nitab4.5_0002168g0010				Nitab4.5_0005246g0010	Nitab4.5_0010196g0040
Nitab4.5_0002176g0010	S	Receptor-like protein kinase IPR002290 Serine_threonine protein kinase	0.849959	1.89129	-0.435748	-0.326532	-0.884814	-0.381314	-0.482743				Nitab4.5_0002172g0020				Nitab4.5_0005266g0020	Nitab4.5_0010198g0010
Nitab4.5_0002185g0130	T	Receptor like kinase, RLK	1.49723	-1.49336	-0.0511496	-0.638194	-0.555041	-1.39652	-0.392685				Nitab4.5_0002176g0010				Nitab4.5_0005311g0040	Nitab4.5_0010254g0020
Nitab4.5_0002186g0060	T	Auxin-responsive family protein IPR003676 Auxin responsive SAUR protein	0.76021	-12.8924	-1.44027	-0.492474	-12.8924	-1.02277	-12.8924				Nitab4.5_0002185g0130				Nitab4.5_0005312g0030	Nitab4.5_0010261g0040
Nitab4.5_0002200g0010	S	Polyphenol oxidase IPR016213 Polyphenol oxidase, plant	25.6345	-2.14594	0.0365655	-0.715309	-0.2342	1.27745	-2.59053				Nitab4.5_0002186g0060				Nitab4.5_0005320g0010	Nitab4.5_0010275g0010
Nitab4.5_0002214g0050	T	RLK, Receptor like protein, putative resistance protein with an antifungal domain	18.7233	1.20435	0.949636	-0.671635	-1.07936	-0.492599	0.889196				Nitab4.5_0002200g0010				Nitab4.5_0005344g0020	Nitab4.5_0010278g0030
Nitab4.5_0002216g0020	T	Farnesyl pyrophosphate synthase IPR000092 Polyprenyl synthetase	54.1188	-1.00179	-0.284615	0.104483	-0.066333	-0.0472106	-0.128638				Nitab4.5_0002214g0050				Nitab4.5_0005345g0050	Nitab4.5_0010330g0020
Nitab4.5_0002219g0010	-	NA	1132.93	-1.13988	-1.09237	-0.348533	0.276947	-0.522262	-0.704346				Nitab4.5_0002216g0020				Nitab4.5_0005353g0010	Nitab4.5_0010331g0010
Nitab4.5_0002219g0030	-	Unknown Protein	6.59465	-2.21829	-0.885314	-0.946569	0.0912857	-0.850528	-0.380187				Nitab4.5_0002219g0010				Nitab4.5_0005359g0030	Nitab4.5_0010347g0030
Nitab4.5_0002221g0060	T	Cytochrome P450	41.293	-2.19655	-1.27959	0.770632	-1.41306	-1.93172	0.0666871				Nitab4.5_0002219g0030				Nitab4.5_0005372g0020	Nitab4.5_0010348g0010
Nitab4.5_0002222g0050	T	MYB transcription factor IPR015495 Myb transcription factor	3.47612	1.34954	-1.01195	-1.0924	-1.97674	-0.918345	-0.298321				Nitab4.5_0002221g0060				Nitab4.5_0005373g0010	Nitab4.5_0010362g0010
Nitab4.5_0002222g0070	T	F-box family protein IPR001810 Cyclin-like F-box	4.421	2.20615	0.957158	-0.965201	-1.54726	-0.734225	-0.128497				Nitab4.5_0002222g0050				Nitab4.5_0005381g0040	Nitab4.5_0010420g0010
Nitab4.5_0002224g0130	T	Pectinesterase family protein IPR000070 Pectinesterase, catalytic	2.99942	1.52889	0.280393	0.963214	0.431597	1.01853	-0.152072				Nitab4.5_0002222g0070				Nitab4.5_0005400g0010	Nitab4.5_0010472g0010
Nitab4.5_0002227g0010	S	Lipase-like IPR002921 Lipase, class 3	28.4192	-1.19355	-0.179018	-0.122584	0.593994	3.21517	1.16645				Nitab4.5_0002224g0130				Nitab4.5_0005401g0040	Nitab4.5_0010523g0020
Nitab4.5_0002229g0010	-	BHLH transcription factor-like protein IPR011598 Helix-loop-helix DNA-binding	18.628	-1.6318	-0.797542	-0.0807005	-0.34123	-1.66587	-0.559432				Nitab4.5_0002227g0010				Nitab4.5_0005402g0010	Nitab4.5_0010554g0030
Nitab4.5_0002229g0130	-	Glycosyltransferase IPR002495 Glycosyl transferase, family 8	6.69644	1.21104	0.774762	0.684762	0.651811	0.524901	0.335597				Nitab4.5_0002229g0010				Nitab4.5_0005409g0020	Nitab4.5_0010605g0020
Nitab4.5_0002230g0030	T	Ethylene responsive transcription factor 2a IPR001471 Pathogenesis-related transcriptional factor and ERF, DNA-binding	9.36565	1.32023	0.268571	-0.966091	-0.733033	-0.674724	-0.354197				Nitab4.5_0002229g0130				Nitab4.5_0005428g0030	Nitab4.5_0010630g0010
Nitab4.5_0002231g0020	T	1-aminocyclopropane-1-carboxylate synthase IPR004839 Aminotransferase, class I and II IPR004838 Aminotransferases, class-I, pyridoxal-phosphate-binding site	6.28811	-1.21428	-0.492799	-0.337725	-0.470647	-0.836529	-0.168925				Nitab4.5_0002230g0030				Nitab4.5_0005428g0060	Nitab4.5_0010636g0020
Nitab4.5_0002231g0070	-	3-oxoacyl-(Acyl carrier protein) synthase II IPR017568 3-oxoacyl-(acyl-carrier-protein) synthase 2	0.998656	2.05382	0.506475	1.19151	0.921278	1.28201	0.929432				Nitab4.5_0002231g0020				Nitab4.5_0005436g0070	Nitab4.5_0010667g0010
Nitab4.5_0002232g0070	S	Unknown Protein IPR008889 VQ	10.7115	1.31221	1.41065	-0.920679	-0.696625	-0.0619633	-0.294092				Nitab4.5_0002231g0070				Nitab4.5_0005466g0020	Nitab4.5_0010692g0020
Nitab4.5_0002238g0090	S	Glycosyltransferase IPR002495 Glycosyl transferase, family 8	20.0636	1.06833	0.626419	0.55847	0.615879	0.573593	0.169505				Nitab4.5_0002232g0070				Nitab4.5_0005472g0090	Nitab4.5_0010709g0010
Nitab4.5_0002253g0010	S	Unknown Protein	0	14.1681	14.9601	14.507	12.0331	11.9855	13.2101				Nitab4.5_0002238g0090				Nitab4.5_0005483g0060	Nitab4.5_0010715g0010
Nitab4.5_0002257g0010	T	Aspartate racemase IPR001920 Asp_Glu racemase	11.6076	1.03431	0.666369	0.837619	1.31386	1.72264	0.973447				Nitab4.5_0002253g0010				Nitab4.5_0005504g0030	Nitab4.5_0010781g0010
Nitab4.5_0002257g0090	T	Late embryogenesis abundant protein	0.590144	2.80656	1.69245	-0.72996	-0.790009	1.093	-0.652508				Nitab4.5_0002257g0010				Nitab4.5_0005519g0010	Nitab4.5_0010809g0020
Nitab4.5_0002259g0010	T	Ring H2 finger protein IPR018957 Zinc finger, C3HC4 RING-type	7.71096	-1.59507	-1.01654	0.244315	1.53128	1.10256	-0.786915				Nitab4.5_0002257g0090				Nitab4.5_0005524g0020	Nitab4.5_0010835g0010
Nitab4.5_0002262g0160	T	G-box binding factor 3 IPR012900 G-box binding, MFMR	2.55681	2.34165	0.955894	-0.496567	-0.921691	-0.213006	0.0477605				Nitab4.5_0002259g0010				Nitab4.5_0005550g0030	Nitab4.5_0010979g0010
Nitab4.5_0002263g0060	-	Protein serine_threonine kinase IPR002290 Serine_threonine protein kinase	1.19837	1.81532	0.461281	-0.49268	-0.92061	1.88089	2.11265				Nitab4.5_0002262g0160				Nitab4.5_0005555g0010	Nitab4.5_0011001g0030
Nitab4.5_0002269g0030	T	Beta-carotene hydroxylase 1	13.9644	1.46612	0.045912	-0.49147	-0.254344	-0.33219	0.340795				Nitab4.5_0002263g0060				Nitab4.5_0005558g0040	Nitab4.5_0011008g0010
Nitab4.5_0002274g0030	S	PIN domain containing protein (Yacp-like protein) IPR010298 Protein of unknown function DUF901	3.59415	1.11562	0.637746	0.108955	-0.0772494	-0.115609	0.248309				Nitab4.5_0002269g0030				Nitab4.5_0005572g0010	Nitab4.5_0011134g0010
Nitab4.5_0002276g0050	S	Polyphenol oxidase IPR016213 Polyphenol oxidase, plant	170.405	-1.33164	0.296622	-0.315996	-0.209862	1.05734	-0.898731				Nitab4.5_0002274g0030				Nitab4.5_0005582g0030	Nitab4.5_0011135g0040
Nitab4.5_0002278g0070	S	BHLH transcription factor IPR001092 Basic helix-loop-helix dimerisation region bHLH	4.23804	1.26208	0.150858	-0.10043	0.427315	0.753045	0.0433721				Nitab4.5_0002276g0050				Nitab4.5_0005582g0070	Nitab4.5_0011195g0020
Nitab4.5_0002279g0090	-	Superoxide dismutase IPR001189 Manganese_iron superoxide dismutase	7.46747	1.0023	0.554814	0.213179	0.177955	-0.227035	0.39026				Nitab4.5_0002278g0070				Nitab4.5_0005609g0080	Nitab4.5_0011232g0010
Nitab4.5_0002282g0030	S	BEL1-like homeodomain protein 2 IPR006563 POX	19.4722	-1.21468	-0.856014	-0.350488	-0.773379	-0.549007	-0.0318165				Nitab4.5_0002279g0090				Nitab4.5_0005622g0010	Nitab4.5_0011282g0010
Nitab4.5_0002282g0120	-	NA	20.6376	1.26456	1.25321	1.34528	1.00714	0.54355	-0.0252295				Nitab4.5_0002282g0030				Nitab4.5_0005648g0020	Nitab4.5_0011330g0010
Nitab4.5_0002283g0030	S	Os12g0117400 protein (Fragment) IPR004249 NPH3	15.6065	1.58171	0.961871	-0.462815	-1.63756	-2.77252	1.34537				Nitab4.5_0002282g0120				Nitab4.5_0005653g0020	Nitab4.5_0011399g0020
Nitab4.5_0002285g0030	S	Unknown Protein IPR012862 Protein of unknown function DUF1635	9.81283	-1.2647	0.412686	0.0985043	0.355241	-0.207693	-0.824079				Nitab4.5_0002283g0030				Nitab4.5_0005669g0020	Nitab4.5_0011405g0020
Nitab4.5_0002285g0060	S	Pectate lyase family protein IPR002022 Pectate lyase_Amb allergen	4.90114	-1.20095	-0.500134	-0.0721472	-0.0739266	-0.357567	-0.481093				Nitab4.5_0002285g0030				Nitab4.5_0005672g0010	Nitab4.5_0011414g0010
Nitab4.5_0002286g0090	T	Leucine-rich repeat-like protein IPR006553 Leucine-rich repeat, cysteine-containing subtype	10.1269	-1.14712	-0.83402	-1.11226	-1.07467	-1.53088	-1.79973				Nitab4.5_0002285g0060				Nitab4.5_0005710g0020	Nitab4.5_0011428g0010
Nitab4.5_0002291g0030	S	Potassium voltage-gated channel subfamily H member 8 IPR013767 PAS fold	2.52212	-2.53229	-1.79145	-0.326782	1.68493	0.640969	0.16723				Nitab4.5_0002286g0090				Nitab4.5_0005710g0070	Nitab4.5_0011475g0010
Nitab4.5_0002294g0130	S	Invertase inhibitor IPR006501 Pectinesterase inhibitor	542.591	-1.82036	-2.16905	-0.404214	0.403206	-0.850009	-0.107216				Nitab4.5_0002291g0030				Nitab4.5_0005716g0030	Nitab4.5_0011561g0010
Nitab4.5_0002298g0040	S	cDNA clone J023065D24 full insert sequence IPR012870 Protein of unknown function DUF1666	0.460425	1.48238	-0.075452	-0.200841	-0.456604	-0.0910587	0.0429209				Nitab4.5_0002294g0130				Nitab4.5_0005717g0010	Nitab4.5_0011578g0040
Nitab4.5_0002303g0010	S	Germin-like protein IPR019780 Germin, manganese binding site	7.65819	1.23583	0.628337	0.708988	0.92714	0.806688	0.500193				Nitab4.5_0002298g0040				Nitab4.5_0005744g0010	Nitab4.5_0011583g0010
Nitab4.5_0002303g0040	-	Peptide transporter-like protein IPR000109 TGF-beta receptor, type I_II extracellular region	13.6272	-2.18305	-1.72856	-0.934587	-0.107073	-0.698947	-0.831657				Nitab4.5_0002303g0010				Nitab4.5_0005755g0010	Nitab4.5_0011590g0010
Nitab4.5_0002308g0030	S	Pyridoxal biosynthesis lyase pdxS IPR001852 Vitamin B6 biosynthesis protein	161.015	-2.21813	-0.606671	-1.82703	-2.43481	-2.93366	-2.51561				Nitab4.5_0002303g0040				Nitab4.5_0005764g0010	Nitab4.5_0011630g0010
Nitab4.5_0002309g0080	S	Chaperone protein htpG IPR001404 Heat shock protein Hsp90	27.5168	-1.14004	-0.706844	-0.998285	-0.885043	-1.14105	-1.16215				Nitab4.5_0002308g0030				Nitab4.5_0005766g0030	Nitab4.5_0011634g0010
Nitab4.5_0002310g0010	S	Glycosyltransferase-like protein IPR006740 Protein of unknown function DUF604	4.51105	-1.54935	-0.517943	0.446872	-1.11227	-0.123248	0.108157				Nitab4.5_0002309g0080				Nitab4.5_0005767g0010	Nitab4.5_0011667g0010
Nitab4.5_0002311g0020	T	Homology to unknown gene (Fragment) IPR008479 Protein of unknown function DUF760	29.8694	-2.16446	-1.35077	-0.284828	0.463311	-1.08227	-0.979308				Nitab4.5_0002310g0010				Nitab4.5_0005779g0060	Nitab4.5_0011671g0010
Nitab4.5_0002313g0080	T	Dirigent-like protein IPR004265 Plant disease resistance response protein	0.758043	-12.8883	-2.42316	-0.584966	-1.78745	-1.87958	-0.00235966				Nitab4.5_0002311g0020				Nitab4.5_0005786g0030	Nitab4.5_0011671g0020
Nitab4.5_0002315g0030	S	Anthranilate synthase IPR000991 Glutamine amidotransferase class-I, C-terminal	16.0312	1.0227	0.504779	0.0565212	-0.0147378	-0.200588	0.474784				Nitab4.5_0002313g0080				Nitab4.5_0005793g0010	Nitab4.5_0011678g0020
Nitab4.5_0002315g0110	S	CBL-interacting protein kinase 7 IPR002290 Serine_threonine protein kinase	17.4291	1.47329	0.092045	0.571955	0.003025	0.111633	0.607065				Nitab4.5_0002315g0030				Nitab4.5_0005793g0050	Nitab4.5_0011716g0020
Nitab4.5_0002321g0060	T	NAC domain protein IPR003441 protein	20.2937	-1.07789	-1.03235	-0.311071	-0.490396	-1.01785	-0.803219				Nitab4.5_0002315g0110				Nitab4.5_0005805g0040	Nitab4.5_0011739g0010
Nitab4.5_0002322g0170	T	Pentatricopeptide (PPR) repeat-containing protein-like IPR004158 Protein of unknown function DUF247, plant	9.67226	1.04808	1.52934	-0.35629	-0.352497	1.266	2.01176				Nitab4.5_0002321g0060				Nitab4.5_0005805g0060	Nitab4.5_0011805g0020
Nitab4.5_0002330g0060	T	Serine_threonine phosphatase family protein IPR015655 Protein phosphatase 2C	4.67123	1.39261	1.03138	0.653114	0.142813	0.346207	-0.508006				Nitab4.5_0002322g0170				Nitab4.5_0005814g0010	Nitab4.5_0011877g0010
Nitab4.5_0002340g0030	S	Receptor-like protein kinase IPR002290 Serine_threonine protein kinase	0.797934	2.10433	0.371395	-0.917725	-0.222404	0.0493582	-1.05368				Nitab4.5_0002330g0060				Nitab4.5_0005875g0040	Nitab4.5_0011896g0010
Nitab4.5_0002340g0070	S	C4-dicarboxylate transporter_malic acid transport family protein IPR004695 C4-dicarboxylate transporter_malic acid transport protein	68.0777	-1.25749	-0.900741	-0.196337	-0.984495	-2.19783	0.072669				Nitab4.5_0002340g0030				Nitab4.5_0005900g0090	Nitab4.5_0011920g0010
Nitab4.5_0002343g0020	S	Thioredoxin-like 5 IPR013766 Thioredoxin domain	3.74095	-1.92291	-1.66094	-1.39115	-0.435604	-0.741244	-1.87248				Nitab4.5_0002340g0070				Nitab4.5_0005923g0010	Nitab4.5_0012005g0010
Nitab4.5_0002347g0080	T	Pectinesterase IPR000070 Pectinesterase, catalytic	75.8633	-3.21134	0.242046	-0.571065	-1.4921	-1.58164	-1.1368				Nitab4.5_0002343g0020				Nitab4.5_0005938g0020	Nitab4.5_0012027g0010
Nitab4.5_0002350g0030	T	Ethylene-responsive transcription factor 4 IPR001471 Pathogenesis-related transcriptional factor and ERF, DNA-binding	31.7911	1.3445	0.517391	-0.0925343	0.271129	0.615987	0.678431				Nitab4.5_0002347g0080				Nitab4.5_0005947g0030	Nitab4.5_0012112g0020
Nitab4.5_0002350g0050	T	Prohibitin 1-like protein IPR000163 Prohibitin	3.57494	-1.89376	-1.6738	-2.18401	-1.36801	-1.44785	-2.64317				Nitab4.5_0002350g0030				Nitab4.5_0005948g0010	Nitab4.5_0012115g0010
Nitab4.5_0002350g0070	T	LRR receptor-like serine_threonine-protein kinase, RLP	15.7693	1.7219	0.96771	0.736183	0.922173	0.548553	0.464374				Nitab4.5_0002350g0050				Nitab4.5_0005954g0010	Nitab4.5_0012115g0030
Nitab4.5_0002352g0120	S	Unknown Protein IPR007750 Protein of unknown function DUF674	3.50151	-1.88064	-2.37831	-2.83634	-0.589872	-1.36896	-2.89016				Nitab4.5_0002350g0070				Nitab4.5_0005954g0030	Nitab4.5_0012198g0010
Nitab4.5_0002354g0010	T	CONSTANS-like zinc finger protein IPR000315 Zinc finger, B-box	0.350248	2.98425	0.236597	-0.417781	-1.07788	0.283999	2.24906				Nitab4.5_0002352g0120				Nitab4.5_0005960g0010	Nitab4.5_0012224g0020
Nitab4.5_0002357g0020	S	Potassium transporter 17 IPR003855 K+ potassium transporter	2.42806	-2.19659	-0.64362	0.300997	-1.20754	-2.33455	0.583135				Nitab4.5_0002354g0010				Nitab4.5_0006000g0080	Nitab4.5_0012245g0050
Nitab4.5_0002361g0050	T	Serine_threonine protein kinase IPR002290 Serine_threonine protein kinase	0.652098	2.01763	0.94289	1.01511	0.105879	0.475013	1.00264				Nitab4.5_0002357g0020				Nitab4.5_0006000g0100	Nitab4.5_0012291g0010
Nitab4.5_0002364g0010	S	Receptor-like kinase IPR002290 Serine_threonine protein kinase	4.44567	1.22724	0.305202	0.428377	0.306004	0.298264	0.178012				Nitab4.5_0002361g0050				Nitab4.5_0006014g0060	Nitab4.5_0012320g0020
Nitab4.5_0002366g0010	S	Armadillo_beta-catenin repeat family protein IPR011989 Armadillo-like helical	3.11059	-1.60672	-0.781757	-0.868662	-0.655752	-0.693829	-0.961225				Nitab4.5_0002364g0010				Nitab4.5_0006022g0020	Nitab4.5_0012349g0030
Nitab4.5_0002367g0020	S	Cellulose synthase IPR005150 Cellulose synthase	12.0397	-1.03866	-1.01427	-0.668807	0.23101	0.0614878	0.434058				Nitab4.5_0002366g0010				Nitab4.5_0006052g0040	Nitab4.5_0012489g0020
Nitab4.5_0002367g0040	S	Ring H2 finger protein IPR001841 Zinc finger, RING-type	17.1452	-1.0926	-0.714608	-0.419437	1.0273	1.31534	0.203862				Nitab4.5_0002367g0020				Nitab4.5_0006055g0010	Nitab4.5_0012663g0010
Nitab4.5_0002370g0050	S	GH3 family protein IPR004993 GH3 auxin-responsive promoter	13.1259	-2.75411	-1.50748	-0.0850517	-0.989423	-2.46935	0.738122				Nitab4.5_0002367g0040				Nitab4.5_0006055g0020	Nitab4.5_0012714g0010
Nitab4.5_0002377g0030	S	Ethylene-responsive transcription factor 9 IPR001471 Pathogenesis-related transcriptional factor and ERF, DNA-binding	12.21	-2.13516	-0.399838	-0.000178032	1.6502	0.403056	-1.60998				Nitab4.5_0002370g0050				Nitab4.5_0006069g0030	Nitab4.5_0012731g0010
Nitab4.5_0002379g0010	S	Unknown Protein	10.2912	-1.88553	-0.695216	-1.37499	-2.23226	-0.290315	-0.782538				Nitab4.5_0002377g0030				Nitab4.5_0006073g0030	Nitab4.5_0012752g0010
Nitab4.5_0002389g0040	S	Receptor like kinase, RLK	8.94374	-1.25379	-0.786565	-0.257508	-0.625994	-1.32688	-0.992969				Nitab4.5_0002379g0010				Nitab4.5_0006081g0010	Nitab4.5_0012857g0010
Nitab4.5_0002392g0100	S	NA	1.50772	2.9444	1.69789	1.16038	1.28318	1.2889	1.20522				Nitab4.5_0002389g0040				Nitab4.5_0006089g0060	Nitab4.5_0012878g0010
Nitab4.5_0002394g0060	S	Long-chain-fatty-acid--CoA ligase IPR000873 AMP-dependent synthetase and ligase	54.3603	1.15586	0.118681	0.322885	-0.579528	-0.760902	0.721171				Nitab4.5_0002392g0100				Nitab4.5_0006090g0010	Nitab4.5_0012932g0010
Nitab4.5_0002406g0040	S	Homocysteine s-methyltransferase IPR003726 Homocysteine S-methyltransferase	19.7867	1.80743	0.857986	0.742924	0.855313	0.0537075	1.22375				Nitab4.5_0002394g0060				Nitab4.5_0006090g0020	Nitab4.5_0012954g0010
Nitab4.5_0002415g0020	S	Unknown Protein IPR010410 Protein of unknown function DUF1005	15.8149	-1.32873	-0.0465915	0.552583	0.742034	0.245442	-0.124356				Nitab4.5_0002406g0040				Nitab4.5_0006120g0010	Nitab4.5_0012964g0010
Nitab4.5_0002424g0010	T	Auxin responsive protein IPR003311 AUX_IAA protein	23.3028	1.70199	0.647948	-0.154775	-0.664367	0.443839	-6.19106e-06				Nitab4.5_0002415g0020				Nitab4.5_0006120g0060	Nitab4.5_0013033g0010
Nitab4.5_0002436g0020	T	Cytochrome P450	25.9473	-1.19549	-1.38554	-0.862791	-0.737606	-1.20518	-0.544212				Nitab4.5_0002424g0010				Nitab4.5_0006133g0020	Nitab4.5_0013070g0030
Nitab4.5_0002437g0020	S	BEL1-like homeodomain protein 1 IPR001356 Homeobox IPR017970 Homeobox, conserved site	1.67217	1.62373	1.04203	-0.254276	0.218019	-0.57837	-0.156412				Nitab4.5_0002436g0020				Nitab4.5_0006134g0010	Nitab4.5_0013228g0020
Nitab4.5_0002438g0100	T	2-oxoglutarate-dependent dioxygenase (Fragment) IPR005123 Oxoglutarate and iron-dependent oxygenase	58.8786	-1.90789	-0.850261	0.50788	0.02995	-0.890759	1.86171				Nitab4.5_0002437g0020				Nitab4.5_0006134g0080	Nitab4.5_0013243g0020
Nitab4.5_0002443g0040	S	class I heat shock protein IPR002068 Heat shock protein Hsp20	463.93	-3.22768	-2.92398	-3.6105	-2.15877	-3.84522	-7.09071				Nitab4.5_0002438g0100				Nitab4.5_0006152g0030	Nitab4.5_0013316g0010
Nitab4.5_0002446g0130	S	Plant-specific domain TIGR01615 family protein IPR006502 Protein of unknown function DUF506, plant	21.3423	1.02018	0.164106	-0.0617086	-0.428748	-0.430751	0.598388				Nitab4.5_0002443g0040				Nitab4.5_0006192g0030	Nitab4.5_0013330g0010
Nitab4.5_0002449g0010	T	MADS box transcription factor IPR002487 Transcription factor, K-box	25.8222	1.14428	0.888954	0.832399	0.997007	1.03729	0.0386899				Nitab4.5_0002446g0130				Nitab4.5_0006201g0010	Nitab4.5_0013378g0020
Nitab4.5_0002456g0090	T	S-adenosyl-L-methionine carboxyl methyltransferase family protein IPR005299 SAM dependent carboxyl methyltransferase	80.9178	-2.1626	-0.939876	0.551244	-0.309542	-0.716359	1.77222				Nitab4.5_0002449g0010				Nitab4.5_0006204g0010	Nitab4.5_0013405g0010
Nitab4.5_0002456g0130	T	Metal ion binding protein IPR006121 Heavy metal transport_detoxification protein	71.6092	-1.47843	-1.36692	-0.93996	-0.558389	-1.30291	-1.06421				Nitab4.5_0002456g0090				Nitab4.5_0006207g0030	Nitab4.5_0013415g0020
Nitab4.5_0002456g0140	T	Auxin efflux carrier protein-like IPR004776 Auxin efflux carrier	62.9515	-1.19529	-0.749276	0.0353729	0.0375851	-0.0670781	-0.208267				Nitab4.5_0002456g0130				Nitab4.5_0006213g0040	Nitab4.5_0013698g0010
Nitab4.5_0002458g0030	-	Transmembrane water channel aquaporin Z IPR012269 Aquaporin	12.3555	-1.71929	-0.928706	-1.29695	-0.821478	-1.46862	-2.18652				Nitab4.5_0002456g0140				Nitab4.5_0006222g0010	Nitab4.5_0014046g0010
Nitab4.5_0002459g0050	S	Cytochrome P450	50.716	-1.25246	-0.327325	0.63596	-0.817592	-1.11976	0.607329				Nitab4.5_0002458g0030				Nitab4.5_0006224g0040	Nitab4.5_0014378g0010
Nitab4.5_0002465g0040	S	Nonsense-mediated mRNA decay NMD3 family protein IPR007064 NMD3	1.96201	-1.62465	-1.14805	-0.736481	-0.23845	-0.392972	-1.36607				Nitab4.5_0002459g0050				Nitab4.5_0006225g0050	Nitab4.5_0014470g0010
Nitab4.5_0002466g0010	S	Chitinase-like protein IPR000726 Glycoside hydrolase, family 19, catalytic	64.7211	-3.42259	-1.85484	-2.31163	-1.84714	-3.12975	-4.18329				Nitab4.5_0002465g0040				Nitab4.5_0006232g0010	Nitab4.5_0014511g0010
Nitab4.5_0002467g0090	-	MADS box transcription factor IPR002487 Transcription factor, K-box	1.26974	1.99029	1.10098	1.0876	0.726879	1.11616	0.305189				Nitab4.5_0002466g0010				Nitab4.5_0006239g0040	Nitab4.5_0014668g0010
Nitab4.5_0002467g0100	-	MADS box transcription factor IPR002487 Transcription factor, K-box	1.36624	1.98002	1.42453	1.23168	0.838909	1.11939	0.989168				Nitab4.5_0002467g0090				Nitab4.5_0006258g0010	Nitab4.5_0015055g0010
Nitab4.5_0002470g0040	T	Mediator of aba-regulated dormancy 1	3.05705	1.64559	0.315992	-0.00864922	0.445663	0.466395	-0.082523				Nitab4.5_0002467g0100				Nitab4.5_0006269g0020	Nitab4.5_0015114g0020
Nitab4.5_0002479g0010	T	C2 domain-containing protein IPR018029 C2 membrane targeting protein	20.537	-1.16366	-0.740955	0.172435	-0.703319	-1.31304	0.330144				Nitab4.5_0002470g0040				Nitab4.5_0006272g0010	Nitab4.5_0015138g0010
Nitab4.5_0002492g0020	S	RING finger protein IPR018957 Zinc finger, C3HC4 RING-type	8.57418	-1.10803	-0.214244	-0.00644915	-0.657327	-0.723295	-0.62874				Nitab4.5_0002479g0010				Nitab4.5_0006280g0030	Nitab4.5_0015193g0010
Nitab4.5_0002493g0050	T	Aluminum-activated malate transporter (Fragment) IPR006214 Uncharacterised protein family UPF0005	0.506733	2.9147	-0.685949	-0.356312	-0.762389	-1.05901	-1.01801				Nitab4.5_0002492g0020				Nitab4.5_0006294g0070	Nitab4.5_0015960g0020
Nitab4.5_0002495g0050	S	Gibberellin 2-oxidase 2 IPR005123 Oxoglutarate and iron-dependent oxygenase	0.426098	3.29596	1.16221	-1.13007	-0.517707	-0.808745	-0.197616				Nitab4.5_0002493g0050				Nitab4.5_0006295g0040	Nitab4.5_0015984g0010
Nitab4.5_0002499g0010	T	UPF0497 membrane protein 12 IPR006459 Uncharacterised protein family UPF0497, trans-membrane plant subgroup	25.5404	2.22595	0.912754	0.148105	-0.00746079	0.585499	-0.144137				Nitab4.5_0002495g0050				Nitab4.5_0006297g0010	Nitab4.5_0016068g0010
Nitab4.5_0002499g0080	S	GRAS family transcription factor IPR005202 GRAS transcription factor	31.8862	-1.17346	-0.758571	-0.308689	-0.214321	-0.325328	-0.633536				Nitab4.5_0002499g0010				Nitab4.5_0006307g0010	Nitab4.5_0016172g0010
Nitab4.5_0002500g0070	S	NAC domain protein IPR003441 protein	2.80506	-1.81191	-0.955317	-1.18103	-0.914557	-1.10582	-1.99313				Nitab4.5_0002499g0080				Nitab4.5_0006314g0030	Nitab4.5_0016580g0010
Nitab4.5_0002503g0040	T	Flotillin domain protein IPR001107 Band 7 protein	6.21649	-1.52365	-0.694298	0.0628706	-0.00361207	0.243917	-0.108342				Nitab4.5_0002500g0070				Nitab4.5_0006315g0010	Nitab4.5_0017196g0010
Nitab4.5_0002514g0010	S	Alpha-hydroxynitrile lyase IPR000073 Alpha_beta hydrolase fold-1	0.390802	3.86059	1.96274	1.34145	1.38102	2.23844	1.32069				Nitab4.5_0002503g0040				Nitab4.5_0006317g0040	Nitab4.5_0017677g0020
Nitab4.5_0002520g0080	-	Granule-bound starch synthase IPR011835 Glycogen_starch synthases, ADP-glucose type	61.6796	1.36678	0.766758	0.899681	0.885449	0.448901	1.08496				Nitab4.5_0002514g0010				Nitab4.5_0006324g0020	Nitab4.5_0018124g0010
Nitab4.5_0002520g0120	T	Alcohol dehydrogenase 2 IPR002085 Alcohol dehydrogenase superfamily, zinc-containing	15.6197	1.04673	0.383485	0.0656939	-0.762766	-0.900562	0.365956				Nitab4.5_0002520g0080				Nitab4.5_0006332g0010	Nitab4.5_0018289g0010
Nitab4.5_0002526g0030	S	Expansin B1 IPR007117 Pollen allergen_expansin, C-terminal	8.43035	-1.20537	-0.345683	-0.00284869	0.0304589	-0.177352	-0.011128				Nitab4.5_0002520g0120				Nitab4.5_0006340g0010	Nitab4.5_0018301g0010
Nitab4.5_0002526g0070	S	Ethylene responsive transcription factor 2a IPR001471 Pathogenesis-related transcriptional factor and ERF, DNA-binding	20.9709	-1.04984	-0.942136	-0.0560207	-0.884118	-1.07936	0.0114591				Nitab4.5_0002526g0030				Nitab4.5_0006355g0030	Nitab4.5_0018389g0010
Nitab4.5_0002526g0100	S	Protochlorophyllide reductase like protein IPR005979 Light-dependent protochlorophyllide reductase	2.4428	-2.37102	-1.80715	0.388347	0.170792	-1.17717	-1.18487				Nitab4.5_0002526g0070				Nitab4.5_0006367g0020	Nitab4.5_0018794g0010
Nitab4.5_0002532g0030	T	Fatty acyl coA reductase IPR013120 Male sterility, NAD-binding	2.91407	-1.78449	-0.908898	-1.30794	-0.754384	-1.35066	-1.75629				Nitab4.5_0002526g0100				Nitab4.5_0006374g0010	Nitab4.5_0019776g0010
Nitab4.5_0002534g0040	T	Metal ion binding protein IPR006121 Heavy metal transport_detoxification protein	2.12145	2.11501	-0.281467	-1.14214	-1.32163	-0.470497	-2.73855				Nitab4.5_0002532g0030				Nitab4.5_0006376g0040	Nitab4.5_0019996g0010
Nitab4.5_0002534g0050	T	Aspartyl protease family protein IPR001461 Peptidase A1	3.02492	1.36227	1.20811	0.375889	0.109714	0.386261	-0.595462				Nitab4.5_0002534g0040				Nitab4.5_0006378g0040	Nitab4.5_0021283g0010
Nitab4.5_0002541g0050	S	Aspartic proteinase 2 IPR001461 Peptidase A1	14.584	1.00328	1.35133	1.01507	1.30315	1.43997	-0.16201				Nitab4.5_0002534g0050				Nitab4.5_0006379g0010	Nitab4.5_0021859g0010
Nitab4.5_0002542g0020	T	Genomic DNA chromosome 5 P1 clone MUK11	34.908	-1.07921	-0.230018	-0.590839	-1.17286	-0.451787	-0.756568				Nitab4.5_0002541g0050				Nitab4.5_0006392g0050	Nitab4.5_0021934g0010
Nitab4.5_0002543g0010	T	Plant viral-response family protein IPR006904 Protein of unknown function DUF716	100.933	-2.5437	-1.77817	-0.205456	-1.23233	-1.58268	-0.048194				Nitab4.5_0002542g0020				Nitab4.5_0006398g0010	Nitab4.5_0022569g0020
Nitab4.5_0002543g0050	T	BZIP transcription factor IPR011616 bZIP transcription factor, bZIP-1	30.903	1.53477	0.46234	-0.00382854	-0.273927	0.15025	0.199543				Nitab4.5_0002543g0010				Nitab4.5_0006398g0030	Nitab4.5_0023706g0010
Nitab4.5_0002545g0060	S	Eukaryotic peptide chain release factor subunit 1-1 IPR004403 Peptide chain release factor eRF_aRF subunit 1	2.0281	1.04532	0.312129	-0.347121	-0.720132	0.0890025	0.00301048				Nitab4.5_0002543g0050				Nitab4.5_0006411g0010	Nitab4.5_0024486g0010
Nitab4.5_0002545g0110	S	Receptor like kinase, RLK	21.6485	-1.19395	-1.18999	-0.764451	0.321021	-0.930413	-0.180487				Nitab4.5_0002545g0060				Nitab4.5_0006429g0060	Nitab4.5_0026365g0010
Nitab4.5_0002546g0050	S	Cytochrome c IPR002327 Cytochrome c, class IA_ IB	38.7177	-1.19566	-0.786851	-1.7711	-1.59056	-1.62122	-2.01804				Nitab4.5_0002545g0110				Nitab4.5_0006434g0040	Nitab4.5_0026736g0010
Nitab4.5_0002548g0010	S	Genomic DNA chromosome 5 P1 clone MCA23	51.4189	-1.47687	-0.944434	-1.69537	-1.45826	-1.96785	-2.15344				Nitab4.5_0002546g0050				Nitab4.5_0006467g0040	Nitab4.5_0029531g0010
Nitab4.5_0002553g0030	S	Zinc finger protein CONSTANS-LIKE 1 IPR000315 Zinc finger, B-box	22	1.24345	0.601973	-0.110889	-0.793206	-1.93506	0.828537				Nitab4.5_0002548g0010				Nitab4.5_0006475g0040
Nitab4.5_0002566g0030	-	Sulfate transporter IPR001902 Sulphate anion transporter	1.81616	-1.94107	0.310625	0.606164	-0.212516	-1.28272	0.89721				Nitab4.5_0002553g0030				Nitab4.5_0006480g0020
Nitab4.5_0002567g0050	T	Non-specific lipid-transfer protein-like protein IPR003612 Plant lipid transfer protein_seed storage_trypsin-alpha amylase inhibitor	7.16932	1.50797	0.657306	0.406841	0.530574	1.43342	2.58704				Nitab4.5_0002566g0030				Nitab4.5_0006481g0010
Nitab4.5_0002568g0030	T	WRKY transcription factor 2 IPR003657 DNA-binding WRKY	4.29207	2.54041	1.69222	-0.726892	-0.460199	0.266854	0.690368				Nitab4.5_0002567g0050				Nitab4.5_0006483g0010
Nitab4.5_0002576g0030	S	RNA-binding protein IPR012677 Nucleotide-binding, alpha-beta plait	42.3	-1.38208	-0.968758	-1.10775	-0.248472	0.137657	-1.82957				Nitab4.5_0002568g0030				Nitab4.5_0006505g0030
Nitab4.5_0002577g0030	T	Ethylene responsive transcription factor 2b IPR001471 Pathogenesis-related transcriptional factor and ERF, DNA-binding	0.348709	3.60879	2.4994	-0.0534766	-2.48929	-2.09291	-1.4494				Nitab4.5_0002576g0030				Nitab4.5_0006508g0040
Nitab4.5_0002587g0100	-	CER1 protein (Fragment) IPR006694 Fatty acid hydroxylase	3.34339	2.13632	0.0466271	0.480876	0.176436	0.957253	0.721233				Nitab4.5_0002577g0030				Nitab4.5_0006516g0020
Nitab4.5_0002588g0020	S	Cortical cell-delineating protein IPR013770 Plant lipid transfer protein and hydrophobic protein, helical	76.97	1.09673	1.13789	0.87181	1.67531	1.58958	0.441453				Nitab4.5_0002587g0100				Nitab4.5_0006525g0010
Nitab4.5_0002589g0070	T	Purple acid phosphatase IPR008963 Purple acid phosphatase-like, N-terminal	24.0211	-1.70397	-1.46896	-0.639651	-0.0159149	-1.32644	-0.664132				Nitab4.5_0002588g0020				Nitab4.5_0006539g0040
Nitab4.5_0002589g0130	T	Trehalose 6-phosphate phosphatase IPR003337 Trehalose-phosphatase	4.1081	1.91796	0.332447	0.489221	-0.910057	0.217929	0.981523				Nitab4.5_0002589g0070				Nitab4.5_0006558g0010
Nitab4.5_0002590g0030	S	Acyltransferase-like protein IPR003480 Transferase	7.3272	1.55645	2.62776	2.55386	1.00017	3.00148	1.93381				Nitab4.5_0002589g0130				Nitab4.5_0006590g0030
Nitab4.5_0002599g0030	S	ABC transporter G family member 22 IPR013525 ABC-2 type transporter	6.80794	1.45945	0.774799	-0.121451	-0.474677	-0.791925	0.195878				Nitab4.5_0002590g0030				Nitab4.5_0006622g0080
Nitab4.5_0002604g0010	-	ABC transporter G family member 11 IPR013525 ABC-2 type transporter	1.95818	1.84421	-0.517085	0.273179	-0.113255	0.302738	0.476769				Nitab4.5_0002599g0030				Nitab4.5_0006642g0020
Nitab4.5_0002605g0040	T	Aspartic proteinase nepenthesin-1 IPR001461 Peptidase A1	3.19788	1.404	0.837979	1.06523	1.17037	1.2027	0.109338				Nitab4.5_0002604g0010				Nitab4.5_0006650g0010
Nitab4.5_0002607g0070	-	Nodulin-like protein	6.54093	-1.21445	-1.44645	-0.222185	-0.391571	-0.67025	0.743022				Nitab4.5_0002605g0040				Nitab4.5_0006658g0010
Nitab4.5_0002609g0030	T	Fatty acyl coA reductase IPR013120 Male sterility, NAD-binding	11.2104	1.57477	-0.294835	0.239388	0.254756	0.869727	0.807805				Nitab4.5_0002607g0070				Nitab4.5_0006685g0020
Nitab4.5_0002612g0010	S	Unknown Protein	1.86703	1.69723	-0.010364	0.154369	0.405323	0.745983	0.567518				Nitab4.5_0002609g0030				Nitab4.5_0006691g0070
Nitab4.5_0002612g0100	S	Phospholipase D IPR016555 Phospholipase D, eukaryota	14.2642	-1.93513	-0.931342	0.212531	0.81133	-2.28011	-0.931464				Nitab4.5_0002612g0010				Nitab4.5_0006701g0020
Nitab4.5_0002613g0030	S	Xyloglucan endotransglucosylase_hydrolase 1 IPR016455 Xyloglucan endotransglucosylase_hydrolase	17.6526	-1.1315	-0.0944242	-0.0168768	0.686645	-0.332302	-0.600655				Nitab4.5_0002612g0100				Nitab4.5_0006706g0030
Nitab4.5_0002626g0020	S	Carbonic anhydrase family protein IPR018340 Carbonic anhydrase, CAH1-like	24.4243	-2.26272	-0.59787	-0.828183	-1.52239	-1.17448	-1.39563				Nitab4.5_0002613g0030				Nitab4.5_0006744g0060
Nitab4.5_0002627g0010	S	Octicosapeptide_Phox_Bem1p domain-containing protein IPR000270 Octicosapeptide_Phox_Bem1p	8.21139	-1.28074	-0.515751	-0.923152	-0.668015	-1.91311	-0.842282				Nitab4.5_0002626g0020				Nitab4.5_0006770g0060
Nitab4.5_0002632g0080	-	UDP-glucosyltransferase family 1 protein IPR002213 UDP-glucuronosyl_UDP-glucosyltransferase	16.2199	-1.48333	-0.369477	0.474471	0.140786	-0.784398	-0.28242				Nitab4.5_0002627g0010				Nitab4.5_0006785g0010
Nitab4.5_0002650g0050	S	Unknown Protein	4.13901	1.87927	0.860177	0.631849	0.79762	0.941334	0.583627				Nitab4.5_0002632g0080				Nitab4.5_0006802g0020
Nitab4.5_0002650g0060	S	Transcription factor_ transcription regulator IPR001092 Basic helix-loop-helix dimerisation region bHLH	38.3894	1.02146	0.73926	0.449572	0.290961	0.762722	0.556662				Nitab4.5_0002650g0050				Nitab4.5_0006822g0020
Nitab4.5_0002651g0010	T	AT-hook DNA-binding protein (Fragment) IPR014476 Predicted AT-hook DNA-binding	3.5337	-1.63098	-1.49595	-0.75977	-0.484359	-1.25807	0.287022				Nitab4.5_0002650g0060				Nitab4.5_0006833g0020
Nitab4.5_0002655g0080	S	NA	4.48749	2.27268	1.47302	0.595312	0.146212	-0.100162	0.534852				Nitab4.5_0002651g0010				Nitab4.5_0006836g0010
Nitab4.5_0002671g0110	S	Peptidyl-prolyl cis-trans isomerase IPR001179 Peptidyl-prolyl cis-trans isomerase, FKBP-type	154.009	-2.09903	-0.798456	-1.88899	-2.18842	-2.78689	-2.91469				Nitab4.5_0002655g0080				Nitab4.5_0006852g0070
Nitab4.5_0002673g0040	T	Copper ion binding protein IPR008972 Cupredoxin	51.3913	-1.52734	-1.49618	-1.16537	-1.52303	-1.09925	-3.00694				Nitab4.5_0002671g0110				Nitab4.5_0006852g0080
Nitab4.5_0002680g0060	S	Magnesium transporter MRS2-I IPR002523 Mg2+ transporter protein, CorA-like	2.52689	1.56268	1.3628	0.440701	0.351465	0.154409	0.144203				Nitab4.5_0002673g0040				Nitab4.5_0006885g0020
Nitab4.5_0002682g0060	T	Alpha-galactosidase IPR008811 Raffinose synthase	4.46005	1.65786	-0.395844	-1.01872	-1.4335	-0.343585	-2.42888				Nitab4.5_0002680g0060				Nitab4.5_0006887g0020
Nitab4.5_0002683g0020	S	Ethylene-responsive transcription factor 1A IPR001471 Pathogenesis-related transcriptional factor and ERF, DNA-binding	4.99926	1.05139	0.817612	-0.334591	-0.0797883	-0.174322	-0.418536				Nitab4.5_0002682g0060				Nitab4.5_0006905g0010
Nitab4.5_0002687g0020	-	Major facilitator superfamily transporter IPR016196 Major facilitator superfamily, general substrate transporter	7.08466	-1.81574	-1.19318	-0.137672	0.163032	0.433905	0.107619				Nitab4.5_0002683g0020				Nitab4.5_0006916g0030
Nitab4.5_0002691g0080	S	Unknown Protein	53.9151	-1.18138	-0.550509	-0.146963	0.228522	-0.736602	0.49251				Nitab4.5_0002687g0020				Nitab4.5_0006919g0020
Nitab4.5_0002700g0100	T	Aspartic proteinase nepenthesin-1 IPR001461 Peptidase A1	7.01384	-1.27521	-0.0312876	0.815363	0.992743	0.585287	-0.0123931				Nitab4.5_0002691g0080				Nitab4.5_0006950g0010
Nitab4.5_0002700g0150	T	heat shock protein IPR013126 Heat shock protein 70	256.816	-3.9473	-1.66231	-5.77033	-5.84851	-6.09548	-7.03038				Nitab4.5_0002700g0100				Nitab4.5_0006953g0010
Nitab4.5_0002715g0060	S	GRAS family transcription factor IPR005202 GRAS transcription factor	17.9245	1.4982	1.44852	-0.533272	0.0342938	-0.132626	-0.453697				Nitab4.5_0002700g0150				Nitab4.5_0006969g0040
Nitab4.5_0002717g0050	T	Alpha-humulene_(-)-(E)-beta-caryophyllene synthase IPR005630 Terpene synthase, metal-binding domain	35.0756	-1.13117	-0.0523919	-0.59856	-0.492969	-0.825851	-0.55308				Nitab4.5_0002715g0060				Nitab4.5_0006970g0030
Nitab4.5_0002719g0040	T	UPF0497 membrane protein 15 IPR006459 Uncharacterised protein family UPF0497, trans-membrane plant subgroup	13.112	1.75472	0.0465923	0.568427	0.594574	1.00165	1.18257				Nitab4.5_0002717g0050				Nitab4.5_0006980g0030
Nitab4.5_0002720g0030	S	Endoglucanase 1 IPR001701 Glycoside hydrolase, family 9	3.21919	-1.76494	-2.31559	-1.30514	-1.01837	-0.333116	-1.64187				Nitab4.5_0002719g0040				Nitab4.5_0006996g0030
Nitab4.5_0002720g0050	S	Hydrolase alpha_beta fold family protein IPR000073 Alpha_beta hydrolase fold-1	3.00621	1.33384	0.618192	0.898437	-0.0120918	1.01901	1.24434				Nitab4.5_0002720g0030				Nitab4.5_0006996g0040
Nitab4.5_0002723g0010	T	Zinc finger protein CONSTANS-LIKE 3 IPR000315 Zinc finger, B-box	6.48913	2.51257	1.44727	0.34741	-0.780677	-1.1584	1.48286				Nitab4.5_0002720g0050				Nitab4.5_0006998g0030
Nitab4.5_0002728g0060	T	Uncharacterized basic helix-loop-helix protein At1g64625	3.8939	-1.10369	-0.974824	-0.424842	-0.353731	-0.438685	-0.687982				Nitab4.5_0002723g0010				Nitab4.5_0006999g0030
Nitab4.5_0002737g0090	S	Receptor like kinase, RLK	2.46725	-1.76281	-0.883012	-0.00508428	-0.524424	-1.39443	-0.233494				Nitab4.5_0002728g0060				Nitab4.5_0007026g0010
Nitab4.5_0002738g0070	T	Glutathione S-transferase IPR017933 Glutathione S-transferase_chloride channel, C-terminal	10.9852	-1.4128	-1.19519	0.585488	-0.602418	-0.333775	-0.433139				Nitab4.5_0002737g0090				Nitab4.5_0007026g0020
Nitab4.5_0002740g0110	S	UDP-glucosyltransferase family 1 protein IPR002213 UDP-glucuronosyl_UDP-glucosyltransferase	79.0089	-1.30535	-0.330558	-0.204866	-1.11235	-1.41385	-1.13801				Nitab4.5_0002738g0070				Nitab4.5_0007026g0060
Nitab4.5_0002744g0030	S	Unknown Protein	0.918335	-13.165	-1.0721	-13.165	-13.165	-13.165	-13.165				Nitab4.5_0002740g0110				Nitab4.5_0007034g0010
Nitab4.5_0002752g0140	S	AKIN gamma IPR000644 Cystathionine beta-synthase, core	7.77817	1.31868	0.529054	0.0562296	0.0340358	-0.0381425	-0.0725513				Nitab4.5_0002744g0030				Nitab4.5_0007034g0020
Nitab4.5_0002755g0080	S	Integrin-linked kinase-associated serine_threonine phosphatase 2C IPR015655 Protein phosphatase 2C	30.7224	1.49037	0.778178	0.210908	-2.13714	-2.82663	2.09493				Nitab4.5_0002752g0140				Nitab4.5_0007056g0010
Nitab4.5_0002760g0050	S	BZIP transcription factor IPR011616 bZIP transcription factor, bZIP-1	2.8818	2.52453	0.141786	-0.863728	-1.12838	0.405107	1.15396				Nitab4.5_0002755g0080				Nitab4.5_0007063g0070
Nitab4.5_0002771g0010	S	Kunitz trypsin inhibitor IPR002160 Proteinase inhibitor I3, Kunitz legume	223.345	-1.35034	-0.275526	-0.342787	-0.548052	0.321743	-0.310439				Nitab4.5_0002760g0050				Nitab4.5_0007068g0040
Nitab4.5_0002772g0010	S	Class I glutamine amidotransferase IPR011697 Peptidase C26	16.3143	1.65876	1.27242	0.973593	0.545507	0.762018	1.09258				Nitab4.5_0002771g0010				Nitab4.5_0007100g0020
Nitab4.5_0002775g0010	S	Hydroxycinnamoyl CoA quinate transferase IPR003480 Transferase	1.49594	1.82559	0.764981	-0.577945	-1.33689	-0.690134	-0.0704789				Nitab4.5_0002772g0010				Nitab4.5_0007124g0010
Nitab4.5_0002783g0040	T	Polygalacturonase IPR012334 Pectin lyase fold	36.8108	-5.22675	-3.56313	-0.808583	-2.40176	-4.6006	-1.38182				Nitab4.5_0002775g0010				Nitab4.5_0007158g0010
Nitab4.5_0002783g0140	S	Nodulin-like protein IPR000620 Protein of unknown function DUF6, transmembrane	6.68112	-1.76408	-1.68532	-0.120982	0.693444	0.0588959	0.0691307				Nitab4.5_0002783g0040				Nitab4.5_0007163g0020
Nitab4.5_0002785g0010	S	GTP binding protein IPR007612 Protein of unknown function DUF567	99.1848	-1.027	-0.485248	-0.0020315	-2.22168	-3.96477	0.0744525				Nitab4.5_0002783g0140				Nitab4.5_0007164g0010
Nitab4.5_0002791g0060	T	Wound induced protein	25.9816	1.14374	0.754074	-0.553611	-1.25003	-2.35962	-0.365497				Nitab4.5_0002785g0010				Nitab4.5_0007166g0040
Nitab4.5_0002791g0070	T	Wound induced protein	34.9521	1.5626	0.983773	-0.438619	-0.918628	-1.30876	-0.0168994				Nitab4.5_0002791g0060				Nitab4.5_0007185g0030
Nitab4.5_0002794g0010	T	UDP-glucosyltransferase IPR002213 UDP-glucuronosyl_UDP-glucosyltransferase	1.44758	-13.8215	-3.67422	-2.56691	-13.8215	-3.7389	-13.8215				Nitab4.5_0002791g0070				Nitab4.5_0007185g0070
Nitab4.5_0002804g0010	S	Homeobox-leucine zipper protein IPR001356 Homeobox	8.8676	1.83986	0.0641567	0.690038	0.185532	0.322324	1.14332				Nitab4.5_0002794g0010				Nitab4.5_0007189g0040
Nitab4.5_0002805g0170	-	Unknown Protein	2.04866	-14.3225	-2.5324	-1.2826	-14.3225	-1.31563	-3.02913				Nitab4.5_0002804g0010				Nitab4.5_0007204g0010
Nitab4.5_0002822g0010	T	Unknown Protein	30.5531	-1.71638	-1.68582	-0.980044	-0.646912	-1.60349	-0.469633				Nitab4.5_0002805g0170				Nitab4.5_0007240g0030
Nitab4.5_0002823g0010	S	Glutathione S-transferase-like protein IPR004046 Glutathione S-transferase, C-terminal	58.3173	-1.72011	-1.21269	-0.903578	-1.10508	-0.692514	-1.35773				Nitab4.5_0002822g0010				Nitab4.5_0007261g0080
Nitab4.5_0002823g0070	S	Phosphatidylcholine:ceramide cholinephosphotransferase 1	17.9493	-1.27958	-0.722618	-0.372665	-0.529851	-1.24298	-0.70547				Nitab4.5_0002823g0010				Nitab4.5_0007274g0010
Nitab4.5_0002824g0040	T	Serine_threonine-protein kinase 38 IPR002290 Serine_threonine protein kinase	2.29411	1.08549	0.844952	0.0775561	0.383802	0.648456	-0.289843				Nitab4.5_0002823g0070				Nitab4.5_0007378g0010
Nitab4.5_0002826g0060	T	Extracellular ligand-gated ion channel	10.2437	1.10963	0.479235	-0.189554	-0.187826	-0.0247764	0.30269				Nitab4.5_0002824g0040				Nitab4.5_0007384g0010
Nitab4.5_0002829g0040	S	Delta-6-desaturase IPR012171 Fatty acid_sphingolipid desaturase	15.8999	-1.58026	-0.158278	0.739971	0.693353	0.760423	0.748661				Nitab4.5_0002826g0060				Nitab4.5_0007396g0020
Nitab4.5_0002837g0030	S	Fatty acyl coA reductase IPR013120 Male sterility, NAD-binding	6.81756	1.75001	-0.122709	0.433493	-0.000458565	0.268105	0.319045				Nitab4.5_0002829g0040				Nitab4.5_0007413g0020
Nitab4.5_0002838g0050	S	Unknown Protein	4.14289	3.12315	2.28821	-0.401062	-2.28639	-4.31513	1.76999				Nitab4.5_0002837g0030				Nitab4.5_0007416g0060
Nitab4.5_0002845g0070	S	Jp18 IPR010993 Sterile alpha motif homology	16.6104	1.08696	0.405202	0.504729	0.538302	0.820611	0.336561				Nitab4.5_0002838g0050				Nitab4.5_0007427g0010
Nitab4.5_0002848g0070	-	Glucose transporter 8 IPR003663 Sugar_inositol transporter	16.8984	-1.0484	-1.22827	-0.614046	-0.577024	-0.480493	-0.205217				Nitab4.5_0002845g0070				Nitab4.5_0007466g0010
Nitab4.5_0002860g0010	-	Auxin efflux carrier family protein IPR004776 Auxin efflux carrier	7.89327	-2.48486	-2.2837	-0.480125	-1.24854	-1.33788	-0.656949				Nitab4.5_0002848g0070				Nitab4.5_0007475g0010
Nitab4.5_0002862g0020	S	Low affinity zinc transporter IPR004698 Zinc_iron permease, fungal and plant	30.323	-2.74224	-1.67729	0.237971	-0.840322	-3.54299	-0.123127				Nitab4.5_0002860g0010				Nitab4.5_0007493g0030
Nitab4.5_0002865g0020	T	Peroxidase IPR002016 Haem peroxidase, plant_fungal_bacterial	19.2271	-1.76741	-0.719732	0.312069	-0.816496	-1.73905	0.268275				Nitab4.5_0002862g0020				Nitab4.5_0007505g0020
Nitab4.5_0002879g0080	S	Unknown Protein	6.16555	-1.4572	-0.504568	-0.0612609	-0.21163	0.161993	-0.60755				Nitab4.5_0002865g0020				Nitab4.5_0007512g0030
Nitab4.5_0002886g0100	S	Subtilisin-like protease IPR015500 Peptidase S8, subtilisin-related	1.87536	-1.81236	-0.0482144	0.477543	-0.320675	0.956023	0.180863				Nitab4.5_0002879g0080				Nitab4.5_0007512g0050
Nitab4.5_0002886g0120	S	PGR5-like protein 1A, chloroplastic	2.39423	1.17117	0.500156	-0.0215363	-0.282316	0.500273	0.520474				Nitab4.5_0002886g0100				Nitab4.5_0007513g0010
Nitab4.5_0002887g0100	T	Unknown Protein	10.9608	1.73186	-0.494331	-1.43529	-0.433207	-0.308456	-0.659333				Nitab4.5_0002886g0120				Nitab4.5_0007564g0010
Nitab4.5_0002892g0020	S	Organ-specific protein S2	13.9337	-4.33701	-1.01755	0.2121	1.08697	3.18639	0.0353381				Nitab4.5_0002887g0100				Nitab4.5_0007567g0040
Nitab4.5_0002899g0010	T	Homology to unknown gene	8.46638	-1.0414	-0.513826	-0.333147	-0.192658	-0.235311	-0.437202				Nitab4.5_0002892g0020				Nitab4.5_0007575g0010
Nitab4.5_0002902g0060	S	Ethylene responsive transcription factor 1b IPR001471 Pathogenesis-related transcriptional factor and ERF, DNA-binding IPR017392 Pathogenesis-related genes transcriptional activator PTI6	8.72919	1.5446	1.09196	0.00435161	0.0550866	0.308723	0.23201				Nitab4.5_0002899g0010				Nitab4.5_0007578g0010
Nitab4.5_0002904g0100	T	Heat stress transcription factor A3-type, DNA-binding	12.8203	2.47064	0.444368	0.20108	1.04965	1.91104	1.25526				Nitab4.5_0002902g0060				Nitab4.5_0007578g0050
Nitab4.5_0002909g0010	T	Receptor-like protein kinase IPR002290 Serine_threonine protein kinase	3.09737	1.23125	1.59761	-0.0564333	-0.521446	0.774631	-0.284489				Nitab4.5_0002904g0100				Nitab4.5_0007589g0020
Nitab4.5_0002913g0030	S	Pectinacetylesterase (Fragment) IPR004963 Pectinacetylesterase	0.68807	-12.7485	-0.576628	1.06742	-0.776535	-3.15155	-0.291095				Nitab4.5_0002909g0010				Nitab4.5_0007597g0010
Nitab4.5_0002914g0090	S	Hydrolase alpha_beta fold family protein IPR000073 Alpha_beta hydrolase fold-1	5.04459	-1.2123	-0.499893	0.289388	0.562816	0.0392918	0.221817				Nitab4.5_0002913g0030				Nitab4.5_0007598g0010
Nitab4.5_0002926g0020	T	cDNA clone J013073A18 full insert sequence IPR018790 Protein of unknown function DUF2358	7.63747	-2.24138	-0.996896	-0.399106	-0.402561	-1.73101	-0.637586				Nitab4.5_0002914g0090				Nitab4.5_0007598g0030
Nitab4.5_0002929g0030	S	O-acyltransferase WSD1 IPR009721 Protein of unknown function DUF1298	34.6457	1.03054	0.616716	0.645078	-0.0840487	0.192709	1.39859				Nitab4.5_0002926g0020				Nitab4.5_0007628g0040
Nitab4.5_0002932g0010	S	LRR receptor-like serine_threonine-protein kinase, RLP	14.1693	-1.25296	-0.118183	-0.0756738	0.105202	-1.78684	-1.14467				Nitab4.5_0002929g0030				Nitab4.5_0007641g0020
Nitab4.5_0002943g0030	S	Receptor-like protein kinase At3g21340 IPR002290 Serine_threonine protein kinase	1.77034	-2.26966	-1.17665	-1.0812	-1.763	-0.00232318	-0.297201				Nitab4.5_0002932g0010				Nitab4.5_0007650g0040
Nitab4.5_0002949g0080	-	Transcription factor (Fragment) IPR011598 Helix-loop-helix DNA-binding	36.2253	-1.22989	-0.52743	0.382416	-0.179933	-0.835398	0.927134				Nitab4.5_0002943g0030				Nitab4.5_0007661g0020
Nitab4.5_0002957g0010	S	Ninja-family protein 3 IPR012463 Protein of unknown function DUF1675	37.4769	1.75988	0.601207	0.22511	-0.210923	-0.898723	0.62784				Nitab4.5_0002949g0080				Nitab4.5_0007674g0040
Nitab4.5_0002980g0030	S	Calmodulin-like protein IPR011992 EF-Hand type	109.981	-1.88857	-0.78325	-0.293447	-0.337563	-0.53937	-0.733979				Nitab4.5_0002957g0010				Nitab4.5_0007686g0010
Nitab4.5_0002980g0050	S	Glycogen synthase IPR011835 Glycogen_starch synthases, ADP-glucose type	23.5249	1.6855	1.13295	1.40945	0.534614	1.57732	1.36101				Nitab4.5_0002980g0030				Nitab4.5_0007696g0010
Nitab4.5_0002986g0080	S	Pollen-specific lysine-rich protein SBgLR	1.78537	1.74664	-0.675037	0.450801	0.922875	-0.169201	1.18914				Nitab4.5_0002980g0050				Nitab4.5_0007705g0010
Nitab4.5_0002989g0010	S	Decarboxylase family protein IPR002129 Pyridoxal phosphate-dependent decarboxylase	21.6479	-2.98649	0.0741956	1.07957	1.54541	3.13303	-0.48949				Nitab4.5_0002986g0080				Nitab4.5_0007722g0010
Nitab4.5_0002995g0060	T	Inositol-1 4 5-trisphosphate 5-Phosphatase-like protein IPR000300 Inositol polyphosphate related phosphatase	3.99098	1.31876	-0.477866	-0.249167	0.49936	0.446241	-0.136106				Nitab4.5_0002989g0010				Nitab4.5_0007737g0010
Nitab4.5_0002996g0010	S	Unknown Protein	33.2108	-1.01346	-0.107627	0.168604	0.0160199	0.496889	0.031606				Nitab4.5_0002995g0060				Nitab4.5_0007772g0010
Nitab4.5_0002998g0040	S	Cingulin-like	4.33356	1.67017	0.383484	0.709749	0.545606	1.04792	0.680538				Nitab4.5_0002996g0010				Nitab4.5_0007792g0010
Nitab4.5_0002998g0050	S	Inositol-tetrakisphosphate 1-kinase 1 IPR017427 Inositol-tetrakisphosphate 1-kinase	4.52118	1.71567	0.761369	0.217006	-0.0554959	0.322221	0.427042				Nitab4.5_0002998g0040				Nitab4.5_0007816g0010
Nitab4.5_0003002g0010	-	Acetyl coenzyme A cis-3-hexen-1-ol acetyl transferase IPR003480 Transferase	5.80923	1.15818	0.89707	0.668046	-0.293253	-0.00400509	-0.526927				Nitab4.5_0002998g0050				Nitab4.5_0007832g0030
Nitab4.5_0003004g0020	-	O-methyltransferase IPR016461 O-methyltransferase, COMT, eukaryota	3.15481	-2.17169	-1.80687	-0.451791	0.0357855	-0.762257	0.0732831				Nitab4.5_0003002g0010				Nitab4.5_0007838g0050
Nitab4.5_0003011g0040	-	NA	11.8271	-3.47877	-1.63096	-3.18488	-3.93882	-4.0969	-2.85842				Nitab4.5_0003004g0020				Nitab4.5_0007853g0020
Nitab4.5_0003013g0020	-	Rieske (2Fe-2S) domain protein IPR017941 Rieske (2Fe-2S) iron-sulphur domain	3.16532	-2.22768	-1.6827	-2.37595	-4.07742	-4.19021	-3.05952				Nitab4.5_0003011g0040				Nitab4.5_0007858g0040
Nitab4.5_0003030g0140	S	Nucleoredoxin 1 IPR017936 Thioredoxin-like	3.49946	2.86106	1.83269	0.276433	-0.154624	0.144293	-0.566927				Nitab4.5_0003013g0020				Nitab4.5_0007883g0020
Nitab4.5_0003031g0010	S	Cytochrome P450	7.89541	-1.36451	-0.516758	0.157552	-0.835439	-0.363867	0.207631				Nitab4.5_0003030g0140				Nitab4.5_0007887g0010
Nitab4.5_0003033g0050	S	Chloroplast protein HCF243	5.32139	1.16946	1.03476	0.430995	0.618054	0.838174	0.149662				Nitab4.5_0003031g0010				Nitab4.5_0007906g0020
Nitab4.5_0003035g0030	T	Cytochrome P450	32.2581	-2.51756	-1.62139	-0.877711	-1.53219	-2.51241	-1.70927				Nitab4.5_0003033g0050				Nitab4.5_0007909g0010
Nitab4.5_0003035g0040	T	Cytochrome P450	2.02791	-2.12129	-1.94281	-0.72145	-0.194624	0.871372	2.39903				Nitab4.5_0003035g0030				Nitab4.5_0007985g0010
Nitab4.5_0003039g0040	T	Ethylene-responsive transcription factor 13 IPR001471 Pathogenesis-related transcriptional factor and ERF, DNA-binding	7.28734	1.74432	-0.660191	0.0556249	0.245741	-0.446282	0.874				Nitab4.5_0003035g0040				Nitab4.5_0008015g0010
Nitab4.5_0003044g0130	T	Susceptibility homeodomain transcription factor (Fragment) IPR007493 Protein of unknown function DUF538	7.32955	2.86127	0.554096	0.722377	0.327047	0.924601	0.558895				Nitab4.5_0003039g0040				Nitab4.5_0008020g0010
Nitab4.5_0003058g0020	-	LRR receptor-like serine_threonine-protein kinase, RLP	26.2484	-1.04505	-0.741843	-0.754214	-1.26316	-1.0586	-0.939127				Nitab4.5_0003044g0130				Nitab4.5_0008024g0010
Nitab4.5_0003058g0050	T	Acetyl esterase IPR013094 Alpha_beta hydrolase fold-3	79.5892	1.01857	0.865264	-0.253536	-0.32008	-0.378776	0.344925				Nitab4.5_0003058g0020				Nitab4.5_0008037g0020
Nitab4.5_0003062g0080	T	UDP-galactose transporter 3 IPR013657 UAA transporter	25.2938	-1.19611	-0.653532	-0.536643	-0.983751	-0.944214	-0.789922				Nitab4.5_0003058g0050				Nitab4.5_0008037g0060
Nitab4.5_0003063g0040	S	Dof zinc finger protein 6 IPR003851 Zinc finger, Dof-type	7.34506	1.42129	0.951664	-0.255646	-0.583131	-1.1912	-0.78133				Nitab4.5_0003062g0080				Nitab4.5_0008039g0010
Nitab4.5_0003066g0030	S	Glutamate decarboxylase IPR010107 Glutamate decarboxylase	4.7118	3.19855	1.51888	0.26484	0.586795	1.38216	0.619196				Nitab4.5_0003063g0040				Nitab4.5_0008114g0010
Nitab4.5_0003076g0070	T	Zinc finger CCCH domain-containing protein 2 IPR000571 Zinc finger, CCCH-type	2.90951	1.39183	0.499553	0.440889	-0.0244214	0.00160892	1.04446				Nitab4.5_0003066g0030				Nitab4.5_0008115g0010
Nitab4.5_0003076g0080	T	Tyrosine aminotransferase-like protein IPR005958 Tyrosine_nicotianamine aminotransferase	16.6802	-1.00303	-0.123491	1.16481	1.49271	-0.282032	1.1258				Nitab4.5_0003076g0070				Nitab4.5_0008124g0020
Nitab4.5_0003077g0050	T	Calmodulin binding protein IPR000048 IQ calmodulin-binding region	24.472	1.54579	0.87649	0.706774	0.543201	0.65328	0.720143				Nitab4.5_0003076g0080				Nitab4.5_0008126g0020
Nitab4.5_0003077g0060	T	Transcription factor CYCLOIDEA (Fragment) IPR005333 Transcription factor, TCP	15.7513	-1.16437	-0.422845	0.206506	-0.339985	-0.825936	0.775851				Nitab4.5_0003077g0050				Nitab4.5_0008127g0020
Nitab4.5_0003079g0070	T	Pectinesterase IPR000070 Pectinesterase, catalytic	16.3965	-1.10302	-1.0771	0.167519	-0.245212	-0.337529	0.107151				Nitab4.5_0003077g0060				Nitab4.5_0008136g0010
Nitab4.5_0003080g0080	S	BZIP transcription factor IPR011616 bZIP transcription factor, bZIP-1	10.0322	1.61473	0.28014	-0.637673	-1.04725	-0.0338286	0.0234675				Nitab4.5_0003079g0070				Nitab4.5_0008142g0020
Nitab4.5_0003084g0040	-	Solute carrier family 15 member 4 IPR000109 TGF-beta receptor, type I_II extracellular region	18.9365	-2.05769	-1.38329	-0.426294	-0.40433	-1.20375	-0.562115				Nitab4.5_0003080g0080				Nitab4.5_0008156g0030
Nitab4.5_0003085g0020	T	F-box domain containing protein IPR001810 Cyclin-like F-box	8.54778	-1.08829	-0.482633	-0.103127	-1.15395	-2.60987	0.0362176				Nitab4.5_0003084g0040				Nitab4.5_0008173g0020
Nitab4.5_0003086g0020	S	Armadillo_beta-catenin repeat family protein IPR011989 Armadillo-like helical	4.11973	1.26543	0.296839	-0.217273	-0.45639	-0.422804	0.467309				Nitab4.5_0003085g0020				Nitab4.5_0008175g0010
Nitab4.5_0003088g0020	S	Cytochrome P450	9.77766	-1.38777	-1.16403	0.0694989	-1.13183	-1.39919	-0.766211				Nitab4.5_0003086g0020				Nitab4.5_0008177g0020
Nitab4.5_0003094g0030	S	Fatty acid elongase 3-ketoacyl-CoA synthase IPR012392 Very-long-chain 3-ketoacyl-CoA synthase	13.2839	2.08213	0.567427	0.69375	0.352138	0.867492	1.27746				Nitab4.5_0003088g0020				Nitab4.5_0008185g0020
Nitab4.5_0003097g0010	S	Peroxidase IPR002016 Haem peroxidase, plant_fungal_bacterial	8.63069	-1.63448	-0.326023	-0.424569	-0.435966	-0.562212	-1.04746				Nitab4.5_0003094g0030				Nitab4.5_0008213g0070
Nitab4.5_0003109g0010	S	Glucose transporter 8 IPR003663 Sugar_inositol transporter	16.4308	-1.07191	-0.918634	0.072564	1.96371	2.20771	-0.140948				Nitab4.5_0003097g0010				Nitab4.5_0008218g0020
Nitab4.5_0003113g0050	T	RAG1-activating protein 1 homolog IPR018179 RAG1-activating protein 1 homologue	4.08345	3.31881	2.28604	-2.00613	0.291243	0.119701	-0.381724				Nitab4.5_0003109g0010				Nitab4.5_0008227g0030
Nitab4.5_0003114g0110	-	Unknown Protein	28.6809	1.97395	1.84228	-1.14237	-0.0146981	0.449405	-0.386256				Nitab4.5_0003113g0050				Nitab4.5_0008239g0010
Nitab4.5_0003120g0010	S	Non-specific lipid-transfer protein IPR003612 Plant lipid transfer protein_seed storage_trypsin-alpha amylase inhibitor	2.27592	2.05518	0.142583	0.986076	0.887712	0.246485	-0.32081				Nitab4.5_0003114g0110				Nitab4.5_0008247g0020
Nitab4.5_0003122g0050	S	Serine_threonine-protein kinase receptor IPR002290 Serine_threonine protein kinase	1.16208	1.47403	1.87991	0.038076	0.640152	0.336301	0.250518				Nitab4.5_0003120g0010				Nitab4.5_0008279g0010
Nitab4.5_0003127g0020	S	Elongation factor 1-alpha IPR004539 Translation elongation factor EF1A, eukaryotic and archaeal IPR000795 Protein synthesis factor, GTP-binding	5.19873	-1.24776	-0.991099	-0.146815	-0.481748	-0.947716	-0.731348				Nitab4.5_0003122g0050				Nitab4.5_0008299g0030
Nitab4.5_0003127g0040	S	Inositol 1 4 5-trisphosphate 5-phosphatase-like protein IPR000300 Inositol polyphosphate related phosphatase	5.23132	-4.17902	-1.33806	0.32856	-0.401272	-1.61119	-0.450546				Nitab4.5_0003127g0020				Nitab4.5_0008303g0010
Nitab4.5_0003130g0080	-	RING finger family protein IPR018957 Zinc finger, C3HC4 RING-type	8.25157	1.3835	0.570166	0.614238	0.597499	0.402341	0.244799				Nitab4.5_0003127g0040				Nitab4.5_0008336g0010
Nitab4.5_0003137g0010	T	Ethylene responsive transcription factor 2a IPR001471 Pathogenesis-related transcriptional factor and ERF, DNA-binding	174.748	1.04664	0.440368	-0.0453901	-0.144865	0.0831213	0.407933				Nitab4.5_0003130g0080				Nitab4.5_0008336g0030
Nitab4.5_0003140g0010	S	Beta-carotene hydroxylase 2	10.9976	1.32617	-0.677233	-0.98843	-0.538899	-0.153039	0.486275				Nitab4.5_0003137g0010				Nitab4.5_0008348g0010
Nitab4.5_0003151g0060	T	O-methyltransferase IPR016461 O-methyltransferase, COMT, eukaryota	53.9902	-1.20828	-0.692843	0.805682	0.129857	-0.743801	1.85481				Nitab4.5_0003140g0010				Nitab4.5_0008372g0010
Nitab4.5_0003154g0050	T	Osmotin-like protein (Fragment) IPR001938 Thaumatin, pathogenesis-related	889.687	-1.48888	-0.442307	-0.0667128	-0.183815	-1.1332	0.313349				Nitab4.5_0003151g0060				Nitab4.5_0008420g0020
Nitab4.5_0003159g0010	S	Auxin responsive protein IPR003311 AUX_IAA protein	4.01056	1.58395	0.155355	-0.690404	-0.320619	0.410335	0.0199574				Nitab4.5_0003154g0050				Nitab4.5_0008421g0020
Nitab4.5_0003171g0010	S	Polyphenol oxidase IPR016213 Polyphenol oxidase, plant	69.1787	-1.18461	-0.0309781	0.708014	1.11737	2.83029	0.0398516				Nitab4.5_0003159g0010				Nitab4.5_0008470g0010
Nitab4.5_0003179g0010	S	UPA23 IPR012862 Protein of unknown function DUF1635	1.90051	1.87269	0.992969	-1.0544	-0.17737	0.0596935	-0.383442				Nitab4.5_0003171g0010				Nitab4.5_0008522g0060
Nitab4.5_0003179g0040	S	UPA23 IPR012862 Protein of unknown function DUF1635	1.84995	2.332	0.953338	-0.161228	-0.208006	0.286914	0.621873				Nitab4.5_0003179g0010				Nitab4.5_0008561g0010
Nitab4.5_0003179g0060	S	UPA23 IPR012862 Protein of unknown function DUF1635	2.12525	3.01853	1.83823	-0.134471	0.0397139	0.428292	0.928927				Nitab4.5_0003179g0040				Nitab4.5_0008566g0080
Nitab4.5_0003180g0060	-	BHLH transcription factor IPR011598 Helix-loop-helix DNA-binding	0.545531	1.85947	0.885079	-0.318004	-2.93004	-1.77822	1.75219				Nitab4.5_0003179g0060				Nitab4.5_0008580g0020
Nitab4.5_0003205g0040	S	U-box domain-containing protein IPR003613 U box domain	11.5534	1.39941	-0.312171	-0.649857	-0.236875	1.41723	1.11073				Nitab4.5_0003180g0060				Nitab4.5_0008594g0010
Nitab4.5_0003207g0080	S	Endochitinase (Chitinase) IPR016283 Glycoside hydrolase, family 19 IPR000726 Glycoside hydrolase, family 19, catalytic	183.502	1.11539	-0.319256	-1.00722	-1.64625	0.24025	-0.0189474				Nitab4.5_0003205g0040				Nitab4.5_0008637g0020
Nitab4.5_0003212g0030	S	MYB transcription factor IPR015495 Myb transcription factor	28.6561	-1.28606	-1.49153	-0.699165	-0.77863	-1.9387	0.099794				Nitab4.5_0003207g0080				Nitab4.5_0008640g0030
Nitab4.5_0003227g0040	S	GDSL esterase_lipase At1g28590 IPR001087 Lipase, GDSL	1.35478	1.51724	0.532514	0.866627	0.45459	1.00636	0.420771				Nitab4.5_0003212g0030				Nitab4.5_0008728g0010
Nitab4.5_0003228g0050	S	Subtilisin-like protease IPR015500 Peptidase S8, subtilisin-related	52.9319	-2.06322	-1.14715	-0.216909	0.518482	-0.75042	0.388601				Nitab4.5_0003227g0040				Nitab4.5_0008743g0010
Nitab4.5_0003229g0060	S	LRR receptor-like serine_threonine-protein kinase, RLP	5.83283	-1.23646	-0.770485	-0.00474428	-0.616746	-0.616375	-0.439455				Nitab4.5_0003228g0050				Nitab4.5_0008748g0010
Nitab4.5_0003230g0050	-	Unknown Protein	27.2291	-1.21982	-0.908257	0.746778	0.763057	-0.478778	-0.0316959				Nitab4.5_0003229g0060				Nitab4.5_0008755g0010
Nitab4.5_0003233g0010	S	Late embryogenesis abundant protein	1.8366	2.26194	1.60203	0.68696	0.671155	0.846268	-0.50104				Nitab4.5_0003230g0050				Nitab4.5_0008761g0020
Nitab4.5_0003234g0090	T	Pto-like, Serine_threonine kinase protein, resistance protein	0.271041	2.08741	-0.11873	0.300919	1.33509	1.03269	0.731647				Nitab4.5_0003233g0010				Nitab4.5_0008768g0010
Nitab4.5_0003234g0120	T	Unknown Protein	465.635	-1.09918	-0.948007	-0.566964	0.295892	-0.48071	-0.103787				Nitab4.5_0003234g0090				Nitab4.5_0008787g0010
Nitab4.5_0003241g0030	S	Protease inhibitor_seed storage_lipid transfer protein family protein IPR003612 Plant lipid transfer protein_seed storage_trypsin-alpha amylase inhibitor	15.5205	1.6796	1.03205	-1.10132	0.572289	-0.243483	-1.96494				Nitab4.5_0003234g0120				Nitab4.5_0008889g0020
Nitab4.5_0003244g0020	S	Class II small heat shock protein Le-HSP17.6 IPR002068 Heat shock protein Hsp20	46.6064	-4.30246	-1.11871	-5.12638	-4.83774	-4.7106	-5.15769				Nitab4.5_0003241g0030				Nitab4.5_0008900g0010
Nitab4.5_0003246g0130	S	UDP-glucosyltransferase IPR002213 UDP-glucuronosyl_UDP-glucosyltransferase	3.57177	-2.00328	-1.28362	-0.25688	-0.213033	-1.03241	0.464636				Nitab4.5_0003244g0020				Nitab4.5_0008908g0010
Nitab4.5_0003247g0010	T	class IV heat shock protein IPR002068 Heat shock protein Hsp20	219.821	-6.77341	-2.33813	-3.88609	-7.55371	-5.50775	-10.3783				Nitab4.5_0003246g0130				Nitab4.5_0008917g0010
Nitab4.5_0003251g0040	S	Bcl-2-associated athanogene-like protein IPR003103 Apoptosis regulator Bcl-2 protein, BAG	103.977	-4.22127	-0.770993	-3.94618	-4.978	-5.65436	-5.51731				Nitab4.5_0003247g0010				Nitab4.5_0008928g0010
[truncated: 3,301 more rows]
